# Supplementary material for: A Longitudinal Study Reveals Metabolomic Markers for Individuals at Risk, Disease Severity, and Treatment Response in Rheumatoid Arthritis
Source: Adv Sci (Weinh). 2025 Aug 13;12(38):e04414. doi: 10.1002/advs.202504414 (PMC12520550; doi:10.1002/advs.202504414)
Supplement: Supplementary file 1 — Supporting Information [file ADVS-12-e04414-s003.xlsx]

## Sheet: Supplementary Table 1A
Table S1A: Clinical information of plasma samples. For smoking status, hypertension, hyperglycemia, and hyperlipidemia, a value of 1 indicates presence and 0 indicates absence.
Sample	Group	Gender	Age	Anti-Citrullinated Peptide Antibodies(U/ml)	ACPA status	Smoking status	Hypertension	Hyperglycemia	Hyperlipidemia	Body Mass Index	DAS28-CRP	Disease Activity Class	VAS	TJC	SJC	Health Assessment Questionnaire	CRP	White Blood Cell	Neutrophil	Lymphocyte	Monocyte	Esophil	Basophil	Symptom Start-Diagnosis (month)	Diagonsis-Sample (month)	Total Duration (month)	Follow up-Sample	Follow up-DAS28-CRP	ΔDAS28-CRP	Response Classification	Drug
A002	RA	Female	54	373.2	positive	0	1	0	1	22.3133	3.32615	moderate disease activity	50	1	2	5	6	9.05	7	1.51	0.46	0.06	0.02	12	180	192	B021	3.30763	0.0185147	No Response	MTX+HCQ+5-ASA
A005	RA	Female	49	>500	positive	0	0	0	0	21.6413	2.81373	Low disease activity	70	0	2	4	3	4.79	2.6	1.75	0.42	0.01	0.01	6	42	48	B051	2.47091	0.342812	No Response	MTX+LEF
A008	RA	Male	64	233.6	positive	1	0	1	0	18.6012	4.47269	moderate disease activity	50	5	2	23	24	8.86	7.12	1.59	0.13	0.01	0.01	6	264	270	B033	1.78545	2.68724	Response	MTX+HCQ
A014	RA	Female	44	243	positive	0	0	0	0	22.0386	3.19144	Low disease activity	50	2	0	22	7	9.92	7.17	1.62	0.55	0.57	0.02	24	0	24	B014	2.70537	0.486078	No Response	MTX+HCQ
A015	RA	Male	66	336.7	positive	0	0	0	0	22.9568	2.50878	Clinical Remission	30	0	0	4	22	8.57	5.36	2.63	0.55	0	0.03	120	36	156	NA	NA	NA	NA	NA
A016	RA	Female	52	82.95	positive	0	0	0	0	23.4952	5.40775	high disease activity	100	6	4	42	21	6.19	4.4	1.45	0.24	0.08	0.02	6	12	18	B013	3.07359	2.33416	Response	MTX+LEF
A019	RA	Female	60	>500	positive	0	0	0	0	22.83	2.33536	Clinical Remission	20	0	1	NA	9	8.64	5.94	2.27	0.36	0.04	0.03	10	24	34	B025	3.24236	-0.907004	No Response	MTX+5-ASA
A026	RA	Female	53	>500	positive	0	1	0	0	21.4844	4.63121	moderate disease activity	50	10	2	15	8.34	7.99	6.55	0.75	0.49	0.17	0.03	6	120	126	B016	3.17501	1.4562	Response	LEF+HCQ
A028	RA	Male	48	>500	positive	1	1	0	0	24.5089	2.91551	Low disease activity	19	2	0	5	11	8.47	5.43	2.51	0.47	0.05	0.02	2	6	8	C011	2.91865	-0.00313761	No Response	MTX+HCQ
A029	RA	Male	53	>500	positive	0	0	0	0	21.2585	5.36427	high disease activity	60	13	7	22	8	6.23	4.85	0.99	0.25	0.12	0.02	6	312	318	B166	6.06674	-0.702473	No Response	MTX+LEF
A036	RA	Female	44	183.4	positive	0	0	0	0	29.413	3.03156	Low disease activity	60	0	0	13	30	8.18	5.61	1.88	0.41	0.26	0.02	6	9	15	B028	5.32364	-2.29208	No Response	MTX+LEF
A037	RA	Female	51	>500	positive	0	0	0	0	23.7778	3.03678	Low disease activity	20	2	0	2	15.3	6.07	3.81	1.77	0.38	0.1	0.01	6	144	150	B172	3.97882	-0.942039	No Response	MTX+LEF
A039	RA	Female	52	126	positive	0	0	0	0	18.026	2.76892	Low disease activity	30	2	0	7	4	5.5	3.48	1.57	0.25	0.18	0.02	6	132	138	B031	2.91559	-0.146666	No Response	MTX+LEF
A044	RA	Female	54	>500	positive	0	0	0	0	19.0274	5.40864	high disease activity	60	16	7	0	5	4.39	2.91	1.16	0.26	0.06	0	6	96	102	B042	4.4089	0.999739	Response	MTX+HCQ
A046	RA	Female	51	43.95	positive	0	0	0	0	25.7778	5.23907	high disease activity	40	23	5	21	2	6.1	2.71	2.54	0.3	0.48	0.07	6	18	24	B037	5.14842	0.0906455	No Response	MTX
A048	RA	Female	57	>500	positive	0	0	0	0	22.2222	3.78815	moderate disease activity	50	2	1	10	18	8.34	5.99	1.91	0.2	0.23	0.01	3	18	21	B026	4.31432	-0.52617	No Response	MTX+LEF
A049	RA	Female	55	456.6	positive	0	0	0	0	22.6667	3.32956	moderate disease activity	80	1	0	2	6	4.5	2.79	1.19	0.29	0.22	0.01	6	24	30	B200	5.03773	-1.70817	No Response	MTX+LEF
A051	RA	Female	67	NA	NA	0	0	0	0	21.2874	3.75552	moderate disease activity	30	3	3	1	12	NA	NA	NA	NA	NA	NA	6	108	114	B053	4.51039	-0.754869	No Response	MTX+LEF
A052	RA	Female	53	>500	positive	0	0	0	0	26.6667	4.9838	moderate disease activity	60	5	16	34	9	4.3	3.23	0.68	0.16	0.22	0.01	6	144	150	B044	6.02171	-1.03791	No Response	HCQ
A054	RA	Female	39	>500	positive	0	0	0	0	22.1893	3.43963	moderate disease activity	50	4	2	10	1	4.95	2.99	1.34	0.46	0.14	0.02	6	156	162	B001	2.00537	1.43427	Response	MTX+HCQ+5-ASA
A055	RA	Female	42	335.2	positive	0	0	0	0	22.2222	2.72859	Low disease activity	10	1	1	0	8	NA	NA	NA	NA	NA	NA	204	36	240	B130	4.97086	-2.24227	No Response	MTX+HCQ+5-ASA
A056	RA	Female	46	174.9	positive	0	0	0	0	20.9572	3.39989	moderate disease activity	30	1	0	0	57	8.62	6.11	1.63	0.75	0.09	0.04	6	72	78	C164	4.10358	-0.703691	No Response	MTX+HCQ
A057	RA	Female	50	75.56	positive	1	0	0	0	23.8054	3.9125	moderate disease activity	35	4	4	13	8	6.7	4.88	1.22	0.34	0.25	0.01	6	168	174	B090	3.38707	0.525432	No Response	MTX+LEF+HCQ
A058	RA	Female	46	284.8	positive	0	1	0	0	22.8329	1.40056	Clinical Remission	0	0	0	0	2	4.17	2.66	0.99	0.39	0.1	0.03	6	168	174	B034	1.69509	-0.294526	No Response	LEF
A064	RA	Female	51	366.1	positive	0	0	0	0	22.6003	4.23002	moderate disease activity	50	6	0	15	27	7.43	5.53	1.24	0.62	0.02	0.02	6	36	42	B030	4.80477	-0.574748	No Response	MTX+HCQ
A066	RA	Female	43	131.2	positive	0	0	0	0	19.6283	2.96515	Low disease activity	50	2	0	6	3	NA	NA	NA	NA	NA	NA	6	60	66	C270	2.75174	0.213407	No Response	MTX+LEF
A067	RA	Female	51	>500	positive	0	0	0	0	19.5312	3.92564	moderate disease activity	50	3	1	9	16	NA	NA	NA	NA	NA	NA	6	48	54	NA	NA	NA	NA	NA
A069	RA	Female	59	>500	positive	0	1	0	0	25.3906	3.40329	moderate disease activity	40	2	2	18	5.9	5.04	2.5	2.02	0.29	0.21	0.01	60	216	276	B310	2.6626	0.740683	Response	MTX+LEF
A073	RA	Female	61	>500	positive	1	1	0	0	27.3845	6.66515	high disease activity	100	22	9	10	9.27	6.16	3.18	2.4	0.49	0.07	0.02	6	60	66	C058	1.98417	4.68099	Response	MTX+LEF
A075	RA	Male	63	322.1	positive	1	0	0	0	17.3611	5.59037	high disease activity	70	18	6	13	4	5.16	3.07	1.69	0.27	0.09	0.04	24	12	36	B070	4.83707	0.753309	Response	MTX+LEF
A076	RA	Male	53	>500	positive	0	0	0	0	18.026	2.85085	Low disease activity	80	0	0	12	8	4.04	2.39	1.27	0.26	0.1	0.02	6	24	30	B011	2.96498	-0.114134	No Response	MTX+LEF
A078	RA	Female	70	<17	negative	0	0	1	0	24.3418	2.9435	Low disease activity	50	0	6	18	4	4.62	3	0.97	0.37	0.24	0.04	24	12	36	B024	2.77456	0.168943	No Response	MTX+HCQ
A086	RA	Female	38	155.1	positive	0	0	0	0	23.0469	6.1327	high disease activity	75	22	8	2	6	3.85	2.38	1.22	0.08	0.17	0	6	180	186	C046	4.09513	2.03757	Response	MTX+HCQ
A090	RA	Female	66	NA	NA	0	1	0	1	19.5312	2.30753	Clinical Remission	20	2	0	10	1	4.37	2.59	1.43	0.31	0.03	0.01	6	168	174	B043	3.2161	-0.908574	No Response	MTX+HCQ
A094	RA	Male	59	268.2	positive	0	0	0	0	28.8889	2.58338	Clinical Remission	50	0	0	1	12	8.13	7.14	0.75	0.21	0.02	0.02	8	36	44	C264	2.90903	-0.32565	No Response	MTX+HCQ
A095	RA	Female	66	17.5	positive	0	0	0	0	24.4141	3.72739	moderate disease activity	20	2	0	3	110	6.93	5.09	1.23	0.42	0.18	0.01	12	24	36	B050	3.44912	0.278267	No Response	MTX
A098	RA	Female	33	295.1	positive	0	0	0	0	16.8962	5.06736	moderate disease activity	50	15	3	6	7	12.7	9.56	2.39	0.69	0.04	0.03	12	120	132	B064	2.64395	2.42341	Response	HCQ
A099	RA	Female	44	>500	positive	0	0	0	0	24.974	3.76015	moderate disease activity	65	3	3	3	2	NA	NA	NA	NA	NA	NA	24	48	72	B052	2.67004	1.09011	Response	MTX+HCQ
A104	RA	Female	53	192.72	positive	0	0	0	0	23.5556	4.12631	moderate disease activity	50	3	3	2	16	11.04	7.53	2.85	0.59	0.04	0.03	6	72	78	B038	3.35866	0.76765	Response	LEF+HCQ
A106	RA	Female	43	236	positive	0	0	0	0	24.0346	3.45609	moderate disease activity	80	3	0	80	2	5.25	3.03	1.91	0.25	0.03	0.02	6	60	66	B062	3.66986	-0.213775	No Response	LEF
A111	RA	Male	77	<17	negative	0	0	1	0	22.0386	5.07349	moderate disease activity	30	24	0	10	13	6.23	4.98	1.1	0.16	0.07	0.01	6	24	30	B077	5.21047	-0.136984	No Response	MTX+LEF
A116	RA	Female	50	27.12	positive	0	0	0	0	21.0938	2.65381	Low disease activity	20	0	2	0	15.9	3.64	2.21	0.97	0.35	0.09	0.02	6	12	18	B063	2.43636	0.217457	No Response	MTX+LEF
A117	RA	Female	44	39.76	positive	0	0	0	0	20.1951	3.65282	moderate disease activity	60	2	2	6	5	4.24	2.68	1.18	0.18	0.14	0.06	6	84	90	B047	1.3555	2.29732	Response	LEF
A120	RA	Female	46	>500	positive	0	0	0	0	23.5304	1.62995	Clinical Remission	0	0	0	1	5	5.76	3.84	1.43	0.32	0.15	0.02	6	48	54	B087	4.24156	-2.61161	No Response	LEF+HCQ
A121	RA	Female	50	190.5	positive	0	0	0	0	17.805	2.00249	Clinical Remission	0	0	4	13	3	3.6	2.36	0.73	0.43	0.07	0.01	372	6	378	B212	4.99235	-2.98986	No Response	MTX+LEF
A122	RA	Female	51	>500	positive	0	0	0	0	20.4444	3.93671	moderate disease activity	60	4	3	10	3	5.98	3.04	2.43	0.27	0.23	0.02	6	132	138	B370	2.76529	1.17142	Response	MTX
A124	RA	Female	61	341.3	positive	1	0	0	1	23.4221	3.00424	Low disease activity	10	0	6	0	29	7.66	5.23	1.81	0.37	0.22	0.03	6	30	36	B079	4.49694	-1.4927	No Response	MTX+HCQ
A134	RA	Female	53	276	positive	0	0	0	0	28.3039	2.30286	Clinical Remission	30	1	0	5	2	2.91	1.46	1.04	0.34	0.06	0.01	6	72	78	B071	1.73757	0.565294	No Response	LEF+HCQ
A135	RA	Female	64	249.7	positive	1	1	0	1	24.8777	3.13271	Low disease activity	40	4	0	10	2.93	NA	NA	NA	NA	NA	NA	12	2	14	B040	1.84013	1.29258	Response	MTX+HCQ
A138	RA	Female	50	116.4	positive	0	1	0	0	24.4511	2.1	Clinical Remission	30	0	0	8	6.39	9.17	7.47	1.43	0.25	0	0.02	12	18	30	NA	NA	NA	NA	NA
A145	RA	Male	65	38.13	positive	0	0	0	0	17.5064	4.31213	moderate disease activity	60	4	0	3	47	6.76	5.02	1.2	0.44	0.08	0.02	24	12	36	B075	4.0761	0.236028	No Response	MTX+LEF
A147	RA	Female	64	402.9	positive	0	1	0	0	19.5556	4.31428	moderate disease activity	40	11	0	8	13	9.33	6.06	2.43	0.67	0.14	0.04	6	36	42	B066	3.76864	0.54564	No Response	MTX+LEF
A251	RA	Male	61	>500	positive	1	0	0	0	22.0932	4.42822	moderate disease activity	50	3	3	7	37	8.07	5.81	1.6	0.56	0.07	0.03	12	6	18	B133	3.16798	1.26025	Response	LEF+HCQ
A255	RA	Female	42	495.4	positive	0	0	0	0	21.9261	7.061	high disease activity	80	24	13	12	29	8.53	7.09	0.97	0.43	0.03	0.01	24	0	24	B164	3.89201	3.16898	Response	MTX+LEF
A261	RA	Female	60	344.2	positive	0	0	0	0	17.5064	3.18609	Low disease activity	50	5	0	20	1	NA	NA	NA	NA	NA	NA	84	12	96	B443	2.70149	0.484596	No Response	LEF
A264	RA	Female	50	426.6	positive	0	0	0	0	26.0375	3.83757	moderate disease activity	100	4	0	22	2	NA	NA	NA	NA	NA	NA	12	6	18	C054	3.94985	-0.112278	No Response	MTX+LEF+HCQ
A265	RA	Female	48	362.9	positive	0	0	0	0	26.6667	5.6466	high disease activity	80	26	2	21	1	3.37	1.77	1.21	0.29	0.09	0.01	36	36	72	B154	4.35265	1.29395	Response	MTX+LEF
A266	RA	Female	45	>500	positive	0	0	0	0	26.2917	2.79472	Low disease activity	30	2	0	6	4.64	4.04	2.11	1.48	0.28	0.15	0.02	6	12	18	B183	2.71283	0.081889	No Response	MTX+LEF+HCQ
A272	RA	Female	43	308.6	positive	0	0	0	0	21.5045	4.42975	moderate disease activity	50	7	5	7	5	6.46	4.64	1.31	0.44	0.05	0.01	12	6	18	B181	3.7806	0.649147	Response	MTX+HCQ
A278	RA	Female	63	<17	negative	0	1	0	0	23.4224	1.7061	Clinical Remission	20	0	0	10	3	5.48	3.46	1.66	0.33	0.02	0.01	48	156	204	B177	2.77602	-1.06992	No Response	MTX+HCQ+5-ASA
A288	RA	Female	30	NA	NA	0	0	0	1	15.625	5.34877	high disease activity	70	15	6	10	3.66	4.08	1.9	1.62	0.35	0.15	0.06	12	120	132	B381	2.54259	2.80618	Response	HCQ
A296	RA	Female	53	123.3	positive	0	0	0	0	19.5312	3.73062	moderate disease activity	80	6	0	15	1	NA	NA	NA	NA	NA	NA	6	24	30	C165	1.48953	2.24108	Response	MTX+HCQ
A297	RA	Female	43	<17	negative	0	0	0	0	25.3906	2.47348	Clinical Remission	50	0	0	3	9	3.94	2.43	1.11	0.36	0.03	0.01	6	12	18	B165	4.14185	-1.66836	No Response	LEF+5-ASA
A298	RA	Female	32	272	positive	0	0	0	0	22.3133	4.1156	moderate disease activity	50	4	2	3	13	8.28	5.93	1.55	0.56	0.19	0.05	120	72	192	B169	4.14534	-0.0297375	No Response	MTX+LEF
A302	RA	Male	69	>500	positive	1	0	0	1	23.3887	4.44129	moderate disease activity	35	16	0	2	7	7.09	4.36	1.72	0.68	0.28	0.05	6	192	198	B167	4.75251	-0.311225	No Response	MTX+LEF
A303	RA	Female	47	NA	NA	0	1	0	0	25.9645	1.86811	Clinical Remission	40	0	0	0	2	3.28	1.67	1.3	0.19	0.11	0.01	24	108	132	B187	2.18953	-0.321419	No Response	LEF
A304	RA	Female	53	>500	positive	0	0	0	0	20.4444	3.98987	moderate disease activity	20	8	3	16	6	9.04	6.34	2.06	0.56	0.05	0.03	12	0	12	B190	3.16452	0.825352	Response	MTX+LEF
A305	RA	Female	48	352.2	positive	0	0	0	0	20.3125	3.43652	moderate disease activity	60	3	0	16	5.37	NA	NA	NA	NA	NA	NA	6	120	126	B182	2.94241	0.494113	No Response	MTX+HCQ
A306	RA	Female	40	20.75	positive	0	0	0	0	21.875	2.99996	Low disease activity	50	1	1	4	3.01	12.22	9.13	2.4	0.68	0	0.01	6	36	42	B204	2.87083	0.129133	No Response	MTX
A313	RA	Female	62	>500	positive	0	0	0	0	19.9792	1.91188	Clinical Remission	40	0	0	5	2	3.29	1.72	1.22	0.29	0.02	0.04	6	48	54	B249	3.5653	-1.65342	No Response	HCQ
A318	RA	Female	42	396.7	positive	0	0	0	0	18.7305	2.92092	Low disease activity	50	0	0	2	32	6.91	4.83	1.67	0.27	0.12	0.02	6	36	42	B168	2.51633	0.404588	No Response	MTX+LEF
A320	RA	Female	44	>500	positive	0	0	0	0	19.6283	2.68668	Low disease activity	30	0	0	1	37	6.97	5.85	0.84	0.24	0.03	0.01	6	84	90	B174	2.14249	0.544187	No Response	MTX+LEF+HCQ
A323	RA	Female	50	>500	positive	0	0	0	0	17.8748	4.92495	moderate disease activity	72	7	5	8	10	9.66	7.21	1.74	0.54	0.15	0.02	6	12	18	B225	3.81172	1.11323	Response	MTX+LEF
A330	RA	Female	32	128.7	positive	0	0	0	0	16.5289	2.79199	Low disease activity	40	1	1	8	2	3.96	2.8	0.98	0.16	0.01	0.01	12	60	72	B275	1.90953	0.882454	Response	MTX+LEF
A333	RA	Male	45	369.7	positive	1	0	0	0	24.0346	4.70713	moderate disease activity	40	7	2	4	37	16.67	13.4	2.02	1.17	0.07	0.02	6	12	18	B196	5.09336	-0.386225	No Response	MTX+LEF
A334	RA	Female	68	>500	positive	0	0	0	0	19.5006	2.67744	Low disease activity	20	2	1	4	2	6.27	3.59	1.89	0.62	0.14	0.03	6	12	18	B195	2.87591	-0.198468	No Response	MTX+LEF
A339	RA	Female	41	345.7	positive	0	0	0	0	23.8751	4.13797	moderate disease activity	30	12	2	1	2.23	3.73	1.88	1.41	0.13	0.3	0.01	66	12	78	B203	2.44531	1.69266	Response	MTX+LEF+HCQ
A343	RA	Female	55	NA	NA	0	0	0	0	21.3333	5.76235	high disease activity	90	16	2	20	11	9.12	4.92	3.67	0.42	0.09	0.03	6	96	102	B211	6.47766	-0.715313	No Response	MTX+LEF
A347	RA	Female	60	>500	positive	0	0	0	0	18.026	5.53076	high disease activity	50	12	5	10	37	5.9	4.25	1.09	0.53	0.02	0.01	6	24	30	B323	4.9788	0.551958	No Response	HCQ+5-ASA
A354	RA	Female	63	>500	positive	0	1	0	0	16.8889	3.51054	moderate disease activity	50	2	2	5	5.3	1.51	2.51	1.56	0.28	0.13	0.03	12	228	240	C354	6.24769	-2.73715	No Response	LEF+5-ASA
A355	RA	Male	69	463.2	positive	0	0	0	0	23.4566	4.20174	moderate disease activity	60	6	4	20	3	11.19	6.31	3.88	0.9	0.08	0.02	6	72	78	B233	3.68622	0.515518	No Response	MTX+LEF+HCQ
A356	RA	Female	49	>500	positive	0	0	0	0	24.8889	5.4641	high disease activity	70	8	16	20	8.76	11.21	8.12	2.02	0.78	0.24	0.06	192	6	198	B251	4.87552	0.588589	No Response	MTX+5-ASA
A357	RA	Male	50	>500	positive	1	1	0	1	19.487	3.18892	Low disease activity	60	2	0	8	4	5.89	4.49	0.94	0.38	0.04	0.03	156	36	192	B235	4.20907	-1.02014	No Response	MTX+LEF
A363	RA	Female	46	NA	NA	0	0	0	0	25.3333	2.7053	Low disease activity	20	1	1	0	5	4.7	2.41	1.79	0.39	0.09	0.02	12	24	36	B330	2.53438	0.17092	No Response	MTX+LEF+HCQ
A365	RA	Male	61	>500	positive	0	0	0	0	21.4844	2.46488	Clinical Remission	40	0	0	6	13	6.38	2.68	3.14	0.37	0.15	0.04	12	0	12	C140	2.88342	-0.418542	No Response	MTX+LEF
A372	RA	Female	44	>500	positive	0	0	0	0	24.974	2.92957	Low disease activity	10	3	0	4	10	5.36	3.48	1.61	0.19	0.07	0.01	192	12	204	B241	2.93415	-0.00457686	No Response	MTX+HCQ
A375	RA	Female	60	332.4	positive	0	1	1	0	25.2994	3.98378	moderate disease activity	80	0	0	6	197	7.17	5.5	1.24	0.38	0.04	0.01	6	72	78	B288	2.44127	1.54251	Response	MTX+HCQ
A382	RA	Female	67	>500	positive	0	0	1	0	22.2656	4.78765	moderate disease activity	50	26	0	6	1	11.72	9.86	1.37	0.45	0.04	0.01	6	0	6	B219	5.28748	-0.49983	No Response	MTX+LEF
A383	RA	Female	45	294.1	positive	0	0	0	0	26.0375	2.52788	Clinical Remission	10	2	0	0	5	4.58	3.08	1.13	0.16	0.2	0.01	6	60	66	B248	1.47577	1.05211	Response	MTX
A384	RA	Female	47	>500	positive	0	0	0	0	27.5862	3.65255	moderate disease activity	50	6	0	10	4.61	3.48	2.56	0.78	0.12	0.01	0.01	6	12	18	B306	3.32944	0.323115	No Response	MTX+LEF
A386	RA	Female	58	>500	positive	0	0	0	0	29.3848	6.08799	high disease activity	90	15	5	20	18.7	8.62	6.53	1.66	0.36	0.04	0.02	24	36	60	B218	2.43553	3.65246	Response	MTX+LEF
A387	RA	Female	63	53.19	positive	0	0	0	0	26.7094	4.11567	moderate disease activity	50	12	0	6	3	8.66	6.15	2.07	0.42	0.01	0.02	6	12	18	B267	5.22793	-1.11226	No Response	MTX+HCQ+5-ASA
A389	RA	Female	45	>500	positive	0	0	0	0	24	4.0148	moderate disease activity	80	5	0	6	6	4.03	2.65	1.02	0.27	0.08	0.01	6	84	90	C185	4.35262	-0.337821	No Response	MTX+HCQ
A391	RA	Female	75	>500	positive	0	0	0	0	23.3333	4.29852	moderate disease activity	50	2	1	12	77	9.55	7.49	1.35	0.63	0.07	0.02	6	84	90	B255	3.60117	0.697355	Response	MTX+LEF
A392	RA	Male	66	>500	positive	0	0	0	0	26.5731	4.09377	moderate disease activity	50	3	1	6	26	3.08	1.96	0.87	0.19	0.06	0	6	72	78	B259	3.66259	0.431181	No Response	LEF+HCQ
A394	RA	Female	51	<17	negative	0	0	0	0	20.83	2.83003	Low disease activity	20	4	0	0	3	3.75	1.02	1.88	0.35	0.41	0.09	6	48	54	B245	3.40041	-0.570383	No Response	MTX+LEF
A400	RA	Female	27	>500	positive	0	0	0	0	19.1406	2.99127	Low disease activity	20	6	0	6	1.87	4.81	3.23	1.29	0.22	0.05	0.02	6	36	42	B269	3.10905	-0.117782	No Response	MTX
A401	RA	Female	51	>500	positive	0	0	0	0	19.4771	6.19678	high disease activity	70	28	2	20	11.1	7.91	6.01	1.15	0.56	0.1	0.01	36	0	36	B253	7.44437	-1.2476	No Response	LEF+HCQ
A402	RA	Female	53	157.5	positive	0	0	0	0	27.0552	3.77404	moderate disease activity	60	1	0	10	49.8	6.74	4.79	1.52	0.34	0.08	0.01	6	36	42	C175	2.82995	0.944096	Response	MTX+LEF
A408	RA	Male	47	>500	positive	0	0	0	0	28.3039	1.96298	Clinical Remission	30	0	0	1	4	6.71	5.09	1.1	0.3	0.21	0.01	108	12	120	B291	3.67763	-1.71465	No Response	MTX+HCQ
A411	RA	Female	45	63.39	positive	0	0	0	0	18.6667	1.76953	Clinical Remission	0	1	0	1	1	7.08	5.13	1.45	0.44	0.06	0.01	6	48	54	B279	3.8018	-2.03227	No Response	HCQ
A412	RA	Female	52	>500	positive	0	0	0	0	24.3418	2.31429	Clinical Remission	30	0	0	0	12	NA	NA	NA	NA	NA	NA	168	72	240	B257	4.35874	-2.04445	No Response	MTX
A416	RA	Female	59	222.3	positive	0	1	0	0	22.0604	4.29536	moderate disease activity	80	4	1	8	9	7.97	5.44	1.61	0.65	0.24	0.03	6	0	6	B258	1.65051	2.64485	Response	MTX+LEF
A420	RA	Female	56	>500	positive	0	1	0	0	23.4375	4.15485	moderate disease activity	60	4	2	6	9	5.4	3.57	1.18	0.25	0.36	0.03	36	36	72	B250	2.31663	1.83822	Response	LEF+HCQ
A434	RA	Female	50	461.2	positive	0	0	0	0	21.0517	3.74755	moderate disease activity	60	5	0	4	6	8.97	6.52	1.58	0.73	0.13	0.02	108	12	120	B282	2.99545	0.752098	Response	MTX+LEF
A436	RA	Male	74	487.7	positive	0	0	0	0	19.1327	2.83995	Low disease activity	10	3	0	1	7	6.86	4.53	1.6	0.58	0.12	0.03	12	12	24	B482	3.33843	-0.498478	No Response	MTX+LEF
A437	RA	Female	65	297	positive	0	0	0	1	20.2694	2.04559	Clinical Remission	0	0	0	1	19	9.32	6	2.51	0.69	0.11	0.01	6	120	126	B284	5.78301	-3.73742	No Response	MTX+HCQ
A441	RA	Female	48	<17	negative	0	0	0	0	20.3159	2.71311	Low disease activity	40	0	0	3	27	6.58	4.49	1.64	0.38	0.04	0.03	6	144	150	B286	1.75066	0.962444	Response	MTX+LEF
A445	RA	Female	47	24.08	positive	0	0	0	0	22.2222	4.47	moderate disease activity	12	2	28	0	18.6	6.07	3.96	1.69	0.35	0.05	0.02	12	12	24	B294	3.89868	0.863343	Response	MTX+LEF+HCQ
A446	RA	Female	45	NA	NA	0	0	0	0	18.9745	2.36522	Clinical Remission	2	0	4	0	9	5.19	3.49	0.89	0.66	0.12	0.03	6	12	18	B440	3.53839	-1.17317	No Response	MTX+LEF
A451	RA	Female	32	NA	NA	0	0	0	0	20.4294	2.6146	Low disease activity	10	3	0	0	4	7.17	4.62	1.97	0.39	0.16	0.03	6	72	78	B287	2.98206	-0.36746	No Response	HCQ
A452	RA	Male	28	<17	negative	0	0	0	0	23.0469	3.18067	Low disease activity	50	2	0	16	7	5.22	3.66	1.23	0.16	0.12	0.04	48	72	120	C278	2.34749	0.833181	Response	MTX+LEF
A454	RA	Female	19	41.84	positive	0	0	0	0	19.1406	2.96312	Low disease activity	65	1	1	6	1.02	6.95	4.27	2.28	0.22	0.16	0.02	6	24	30	B351	1.91666	1.04645	Response	MTX+HCQ
A458	RA	Female	51	>500	positive	0	1	0	0	24.4444	2.69013	Low disease activity	40	0	0	3	25	8.86	7	1.13	0.48	0.23	0.02	6	192	198	B308	2.26852	0.421619	No Response	MTX+HCQ
A461	RA	Male	56	309.8	positive	0	0	0	0	19.433	4.78243	moderate disease activity	80	14	0	12	4.4	11.06	9.01	1.63	0.34	0.06	0.02	6	36	42	B344	2.84263	1.9398	Response	MTX
A462	RA	Female	61	186	positive	0	1	0	0	21.4844	6.58795	high disease activity	80	22	10	10	15	4.97	3.28	1.16	0.46	0.06	0.01	6	60	66	B315	1.80432	4.78363	Response	MTX+HCQ
A463	RA	Female	47	>500	positive	0	1	0	0	25.5296	3.98337	moderate disease activity	50	10	0	0	4	6.3	3.82	1.98	0.32	0.14	0.04	12	0	12	B280	2.04317	1.9402	Response	MTX+LEF
A464	RA	Male	63	23.05	positive	1	1	1	0	24.1588	8.38909	high disease activity	100	27	23	16	138	NA	NA	NA	NA	NA	NA	NA	NA	NA	B304	1.62317	6.76592	Response	MTX+LEF
A465	RA	Female	46	>500	positive	0	1	0	0	22.2222	3.41711	moderate disease activity	50	2	2	22	4	5.98	4.19	1.3	0.32	0.13	0.04	12	24	36	B434	1.68369	1.73342	Response	MTX+LEF
A467	RA	Female	46	>500	positive	0	0	0	0	27.7662	3.96754	moderate disease activity	50	10	1	0	1.04	5.13	3.56	1.18	0.25	0.12	0.02	6	0	6	B307	2.1313	1.83624	Response	MTX+LEF
A470	RA	Female	46	369.4	positive	0	0	0	0	20.8117	4.49955	moderate disease activity	50	6	1	6	26	NA	NA	NA	NA	NA	NA	144	6	150	B297	3.2136	1.28594	Response	HCQ
A477	RA	Female	47	<17	negative	0	0	0	0	14.382	5.53117	high disease activity	50	2	22	8	134	9.09	7.44	1.07	0.57	0	0.01	6	48	54	B303	4.59176	0.939412	Response	MTX+LEF
A485	RA	Female	60	287.46	positive	0	1	0	0	18.5901	4.41287	moderate disease activity	50	5	3	5	16	6.71	4.84	1.25	0.53	0.07	0.02	6	168	174	B312	3.62821	0.784663	Response	MTX+HCQ
A487	RA	Female	54	165.6	positive	0	0	0	0	26.2227	1.74354	Clinical Remission	20	0	0	0	3.05	7.45	4.02	2.8	0.57	0.04	0.02	12	24	36	B320	3.41491	-1.67138	No Response	MTX+HCQ
A490	RA	Female	37	>500	positive	0	0	0	0	19.2277	3.55813	moderate disease activity	30	2	1	4	20.6	NA	NA	NA	NA	NA	NA	24	6	30	NA	NA	NA	NA	NA
A494	RA	Male	52	205.5	positive	1	0	0	0	23.2335	3.63928	moderate disease activity	20	8	0	0	8.63	7.4	4.79	1.77	0.52	0.32	0.01	6	48	54	B326	1.89066	1.74861	Response	MTX+HCQ
A495	RA	Female	64	>500	positive	0	0	0	0	27.0552	2.02286	Clinical Remission	50	0	0	1	2	6.53	3.87	1.96	0.44	0.22	0.04	6	12	18	B339	2.81614	-0.793271	No Response	HCQ
A496	RA	Female	75	<17	negative	0	1	0	0	24.8016	3.86115	moderate disease activity	30	4	2	4	14	4.24	1.75	2	0.35	0.12	0.02	6	12	18	B327	3.4722	0.388944	No Response	MTX+HCQ
A497	RA	Female	47	120	positive	0	0	0	0	21.4844	3.60441	moderate disease activity	40	4	2	1	3.85	6.61	4.69	1.42	0.39	0.09	0.01	6	120	126	B309	4.9092	-1.30479	No Response	MTX+LEF
A498	RA	Female	52	<17	negative	0	0	0	0	20.3954	5.20565	high disease activity	70	8	6	14	15	3.73	2.52	0.92	0.17	0.08	0.04	6	48	54	NA	NA	NA	NA	NA
A499	RA	Female	61	>500	positive	0	1	0	0	21.4903	6.43117	high disease activity	70	23	8	16	16	7.44	4.82	2.06	0.47	0.06	0.03	420	24	444	B325	3.18415	3.24702	Response	MTX+HCQ
A500	RA	Female	50	69.37	positive	0	1	1	0	31.1342	3.71468	moderate disease activity	30	7	3	1	2	4.76	3.43	1.03	0.25	0.04	0.01	6	180	186	B435	3.92249	-0.207811	No Response	MTX+HCQ
A501	RA	Female	36	23.9	positive	0	0	0	0	19.5312	3.42293	moderate disease activity	0	6	5	2	3	9.89	7.25	1.77	0.73	0.12	0.02	2	6	8	B317	3.54572	-0.122791	No Response	MTX+HCQ
A503	RA	Female	52	>500	positive	0	0	0	0	21.0938	4.48345	moderate disease activity	70	2	6	3	18.3	7.7	5.61	1.6	0.4	0.05	0.04	6	72	78	B329	Missed	Missed	Missed	MTX+LEF+HCQ
A511	RA	Female	47	>500	positive	0	0	0	0	22.0386	3.17792	Low disease activity	30	3	2	4	2	4.76	2.35	1.99	0.33	0.08	0.01	24	276	300	B400	1.78227	1.39565	Response	HCQ
A513	RA	Female	34	>500	positive	0	0	0	0	22.8624	2.84544	Low disease activity	20	2	0	1	8.58	11.74	8.48	1.85	1.19	0.19	0.04	12	156	168	B470	1.91685	0.928593	Response	MTX
A515	RA	Female	56	>500	positive	0	0	0	0	26.3146	3.21097	moderate disease activity	20	3	1	2	6.41	6.4	3.42	2.48	0.44	0.04	0.01	18	12	30	B412	4.49225	-1.28128	No Response	MTX+LEF
A524	RA	Female	46	>500	positive	0	1	0	0	22.2222	3.72715	moderate disease activity	40	5	1	1	6	5.71	3.83	1.34	0.37	0.15	0.02	12	84	96	C394	5.2485	-1.52135	No Response	MTX+LEF
A529	RA	Female	43	104	positive	0	0	0	0	22.8928	5.59834	high disease activity	75	24	2	4	2	6.23	4.07	1.76	0.37	0.01	0.01	8	72	80	B349	3.77381	1.82453	Response	MTX+HCQ
A530	RA	Male	74	>500	positive	1	0	0	0	21.883	4.03278	moderate disease activity	40	4	1	3	21	8.19	5.77	1.34	0.82	0.25	0.01	6	36	42	B433	6.06094	-2.02817	No Response	LEF+HCQ
A531	RA	Female	34	>500	positive	0	0	0	0	18.8271	2.51733	Clinical Remission	30	2	0	0	2	3.84	2.25	1.1	0.35	0.12	0.02	8	84	92	B338	2.56283	-0.0455004	No Response	LEF+HCQ
A532	RA	Female	45	427.1	positive	0	0	0	0	26.0146	2.6449	Low disease activity	30	2	0	4	3	3.35	1.97	0.99	0.32	0.06	0.01	24	18	42	NA	NA	NA	NA	NA
A534	RA	Male	41	377.7	positive	0	0	0	0	20.8086	3.45419	moderate disease activity	60	4	0	5	3	6.96	4.82	1.46	0.55	0.11	0.02	12	36	48	B332	2.70272	0.751476	Response	HCQ
A543	RA	Female	68	64.22	positive	0	0	0	0	18.6667	4.2741	moderate disease activity	70	11	0	21	3	7.76	4.14	3.04	0.46	0.08	0.04	6	96	102	B375	2.67744	1.59666	Response	MTX
A548	RA	Female	51	140.8	positive	0	0	1	0	26.8386	3.93382	moderate disease activity	75	5	0	19	5.46	5.7	4.52	1.09	0.06	0.03	0	24	48	72	B377	4.46663	-0.532806	No Response	HCQ
A554	RA	Female	41	415	positive	0	0	0	0	20.0288	2.55244	Clinical Remission	10	3	0	0	3	4.74	3.42	0.87	0.33	0.09	0.03	4	6	10	B406	1.41816	1.13428	Response	MTX+LEF
A559	RA	Male	65	>500	positive	0	0	0	0	24.3865	3.08037	Low disease activity	20	1	1	6	15	4.94	3.24	1.33	0.26	0.1	0.01	6	492	498	B397	2.03339	1.04698	Response	MTX+HCQ
A560	RA	Female	53	182	positive	0	0	0	0	24.8875	3.33697	moderate disease activity	50	2	2	3	3	3.37	2.05	0.98	0.2	0.13	0.01	48	6	54	B373	Missed	Missed	Missed	HCQ
A563	RA	Female	58	67.75	positive	0	1	0	1	23.3091	1.43796	Clinical Remission	2	0	0	1	2	NA	NA	NA	NA	NA	NA	2	360	362	C329	1.76454	-0.32657	No Response	MTX+LEF
A571	RA	Female	48	<17	negative	0	0	0	0	25.8478	4.67693	moderate disease activity	60	12	4	6	2	4.77	3.28	1.04	0.27	0.17	0.01	12	4	16	B380	4.42284	0.254091	No Response	MTX+HCQ
A573	RA	Female	51	491.8	positive	0	0	0	0	22.2222	4.60614	moderate disease activity	80	11	0	13	5	8.22	4.99	2.15	0.72	0.32	0.03	6	0	6	B367	2.88286	1.72328	Response	LEF
A577	RA	Female	52	<17	negative	0	0	0	0	24.974	3.39347	moderate disease activity	40	6	0	1	3	5.29	3.05	1.9	0.24	0.08	0.02	10	0	10	B369	2.79941	0.594064	No Response	MTX+HCQ
A578	RA	Female	46	>500	positive	0	0	0	0	22.1453	6.79716	high disease activity	90	16	16	31	28	9.34	6.92	1.59	0.69	0.12	0.02	6	48	54	B357	3.08973	3.70743	Response	LEF+HCQ
A584	RA	Male	58	>500	positive	0	0	0	0	19.5312	6.3303	high disease activity	80	28	0	6	35	11.1	7.41	2.78	0.7	0.19	0.02	3	6	9	B374	3.30848	3.02182	Response	MTX+HCQ
A587	RA	Female	69	>500	positive	0	0	1	0	25.8065	3.51901	moderate disease activity	50	2	2	17	5	4.22	1.77	1.92	0.38	0.13	0.02	2	6	8	B456	3.76043	-0.241419	No Response	MTX+HCQ
A588	RA	Female	61	NA	NA	0	1	0	0	23.9224	4.06123	moderate disease activity	60	5	2	3	4	8.51	5.92	1.93	0.59	0.06	0.01	6	72	78	B411	3.76692	0.294309	No Response	MTX+LEF
A593	RA	Female	74	<17	negative	0	1	0	0	20.5457	3.30263	moderate disease activity	60	2	0	9	6	6.28	3.59	2.01	0.4	0.24	0.04	6	36	42	B398	3.27027	0.0323583	No Response	LEF
A596	RA	Male	45	377	positive	0	0	0	0	19.052	3.31522	moderate disease activity	6	8	1	4	2	5.12	2.45	2.04	0.39	0.18	0.06	18	24	42	B394	4.04082	-0.725599	No Response	MTX
A598	RA	Female	52	>500	positive	0	0	0	0	23.4375	2.4206	Clinical Remission	70	0	0	3	3	5.85	2.69	2.46	0.51	0.14	0.05	6	192	198	B472	1.8653	0.555298	No Response	MTX+LEF
A599	RA	Female	47	275.3	positive	0	0	0	0	20	2.54986	Clinical Remission	50	1	0	5	2	7.55	4.36	2.43	0.63	0.11	0.02	36	96	132	B476	4.3995	-1.84964	No Response	MTX+HCQ
A600	RA	Female	16	>500	positive	0	0	0	0	18.5178	2.49216	Clinical Remission	50	0	0	1	9	7.96	4.98	2.27	0.58	0.13	0	6	0	6	B396	2.62162	-0.129463	No Response	MTX
A601	RA	Female	56	154.5	positive	0	0	0	0	20	1.69714	Clinical Remission	5	0	0	5	5	5.06	3.15	1.46	0.38	0.07	0	48	0	48	B388	2.69487	-0.99773	No Response	MTX
A606	RA	Female	50	448.7	positive	0	0	0	0	27.3438	3.68256	moderate disease activity	40	1	1	5	38	12.14	9.06	1.95	1.08	0.04	0.01	18	0	18	NA	NA	NA	NA	NA
A612	RA	Female	45	26.2	positive	0	0	1	0	21.4031	2.67639	Low disease activity	20	2	0	13	5	6.01	4.22	1.41	0.27	0.09	0.02	10	4	14	B399	3.76217	-1.08578	No Response	LEF+HCQ
A613	RA	Female	58	>500	positive	0	0	0	0	16.4444	3.16012	Low disease activity	50	2	0	2	6	8.52	6.01	2.06	0.37	0.04	0.04	6	36	42	B405	2.46125	0.698867	Response	MTX+LEF
A617	RA	Male	43	30.37	positive	0	0	0	0	20.2812	3.67981	moderate disease activity	50	4	4	2	2	12.59	8.17	3.54	0.65	0.21	0.01	NA	NA	NA	B424	4.44084	-0.761036	No Response	MTX+LEF
A624	RA	Female	44	18.13	positive	0	0	0	0	23.8281	2.21172	Clinical Remission	10	1	0	0	4	8.6	6.02	2.07	0.42	0.07	0.02	144	24	168	B417	2.42873	-0.217005	No Response	MTX
A626	RA	Female	64	405.7	positive	0	1	1	0	30.2222	4.2429	moderate disease activity	60	6	0	27	19	8.9	5.31	2.64	0.74	0.14	0.06	6	108	114	B436	4.61194	-0.369038	No Response	HCQ
A635	RA	Female	58	>500	positive	0	0	0	0	21.1111	2.59226	Clinical Remission	15	1	0	0	10	6.49	4.74	1.29	0.38	0.06	0.01	6	96	102	C363	1.74004	0.852224	Response	MTX+HCQ
A637	RA	Male	66	144	positive	0	1	0	0	21.9713	2.30563	Clinical Remission	10	1	0	7	5	5.04	2.89	1.41	0.52	0.18	0.04	6	252	258	NA	NA	NA	NA	NA
A639	RA	Female	48	>500	positive	0	0	0	0	20.3954	1.75323	Clinical Remission	10	0	1	8	2	4.46	2.83	1.15	0.33	0.13	0.02	2	30	32	B415	2.0638	-0.310579	No Response	LEF
A641	RA	Female	54	229	positive	0	1	0	0	22.3488	3.16115	Low disease activity	60	0	2	5	14	5.15	3.09	1.63	0.33	0.09	0.01	24	120	144	B430	3.00888	0.152269	No Response	LEF+HCQ
A642	RA	Female	48	257.1	positive	0	0	0	0	27.3438	4.88973	moderate disease activity	50	5	2	11	80	5.54	3.24	1.64	0.42	0.22	0.02	6	6	12	B416	3.44697	1.44277	Response	MTX+LEF
A643	RA	Male	41	69.05	positive	1	0	0	0	22.8624	4.36858	moderate disease activity	40	1	6	5	84.8	7.71	6.06	0.94	0.6	0.1	0.01	6	0	6	B413	4.90595	-0.537362	No Response	MTX+LEF
A649	RA	Female	25	267.9	positive	0	0	0	0	19.5312	5.1243	high disease activity	70	4	3	0	79.4	4.28	2.54	1.39	0.35	0	0	3	6	9	NA	NA	NA	NA	NA
A650	RA	Female	54	235	positive	0	0	0	0	19.607	2.82386	Low disease activity	30	3	0	3	3	3.06	1.5	1.2	0.25	0.09	0.02	6	240	246	B439	4.56098	-1.73712	No Response	MTX+LEF
A657	RA	Female	52	109	positive	0	0	0	0	20	2.13679	Clinical Remission	50	0	0	0	2.76	5.69	4.78	0.73	0.14	0.03	0.01	60	6	66	B441	2.81364	-0.67685	No Response	MTX+LEF
A658	RA	Female	63	307.2	positive	0	0	0	0	20	3.20053	moderate disease activity	10	3	1	0	9.62	12.38	9	1.3	0.66	1.37	0.05	6	12	18	C352	1.56375	1.63678	Response	MTX+LEF
A659	RA	Female	61	488	positive	0	0	0	0	24.974	2.73891	Low disease activity	10	1	1	1	8.2	10.07	7.48	1.87	0.47	0.23	0.01	6	96	102	B448	1.79172	0.947193	Response	MTX+LEF
A660	RA	Female	76	NA	NA	0	0	0	0	26.6667	3.62936	moderate disease activity	50	6	0	24	4.26	7.07	3.79	2.78	0.37	0.13	0.01	84	6	90	B446	2.83155	0.797808	Response	MTX+LEF
A662	RA	Female	50	>500	positive	0	1	0	0	24.0346	2.24973	Clinical Remission	30	0	0	8	10.2	6.87	3.13	2.99	0.52	0.21	0.02	6	288	294	B451	5.77879	-3.52906	No Response	MTX+LEF
A664	RA	Male	54	>500	positive	0	0	0	0	19.8413	5.63878	high disease activity	70	12	6	2	18.7	5.23	3.42	1.33	0.33	0.15	0	12	36	48	NA	NA	NA	NA	NA
A674	RA	Female	60	>500	positive	0	0	0	0	23.2446	3.82926	moderate disease activity	60	4	0	12	11.5	3.82	3.11	0.52	0.17	0.01	0.01	6	30	36	B486	4.96601	-1.13674	No Response	MTX+LEF
A677	RA	Male	60	NA	NA	1	0	1	0	28.1969	1.78386	Clinical Remission	20	0	0	3	3.53	7.95	5.46	1.74	0.54	0.18	0.02	6	228	234	B461	2.15498	-0.371117	No Response	MTX+LEF
A683	RA	Female	48	273.5	positive	0	0	0	0	26.4855	3.41723	moderate disease activity	20	5	1	0	5	7.02	3.75	2.54	0.59	0.1	0.04	6	192	198	B465	1.99174	1.42549	Response	MTX+5-ASA
A684	RA	Female	37	64.08	positive	0	0	0	0	20.5761	3.61535	moderate disease activity	50	4	0	2	9.18	6.64	4.38	1.62	0.37	0.21	0.06	6	108	114	B480	2.44077	1.17459	Response	MTX+HCQ
A687	RA	Female	28	316.6	positive	0	0	0	0	15.9439	2.3767	Clinical Remission	20	1	1	0	1.28	4.57	1.99	2.06	0.33	0.18	0.01	6	36	42	B467	3.80193	-1.42523	No Response	MTX+HCQ
A693	RA	Female	47	>500	positive	0	0	0	0	23.3726	4.19782	moderate disease activity	100	6	0	10	2.65	7.6	4.97	1.9	0.48	0.24	0.01	6	6	12	B475	1.9665	2.23132	Response	MTX+HCQ
A699	RA	Male	52	>500	positive	0	0	0	0	38.0623	3.01485	Low disease activity	30	1	0	2	18.8	13.25	10.84	1.8	0.46	0.11	0.04	6	24	30	B484	3.36973	-0.354883	No Response	MTX
A711	RA	Female	25	334.8	positive	0	0	0	0	19.3625	3.0526	Low disease activity	70	0	2	0	6.32	6.48	4.02	2.04	0.37	0.04	0.01	24	6	30	B483	1.48953	1.56307	Response	MTX+HCQ
A728	RA	Female	52	147.1	positive	0	0	0	0	24.8358	2.59066	Clinical Remission	10	4	0	5	1.8	4.39	2.36	1.52	0.31	0.19	0.01	6	24	30	NA	NA	NA	NA	NA
A731	RA	Female	46	>500	positive	0	0	0	0	21.7738	6.13761	high disease activity	50	20	20	7	6.41	7.05	4.43	2.08	0.25	0.27	0.02	6	84	90	NA	NA	NA	NA	NA
A004	RA	Female	34	52.58	positive	0	0	0	0	21.2306	4.86438	moderate disease activity	90	6	4	14	6	3.97	2.69	0.87	0.39	0.01	0.01	24	144	168	C003	2.28674	2.57764	Response	MTX+LEF+HCQ
B049	RA	Female	29	22.46	positive	0	0	0	0	23.634	3.97199	moderate disease activity	50	2	2	5	21.7	9.03	5.69	2.67	0.56	0.08	0.03	NA	NA	NA	C161	3.0095	0.96249	Response	MTX+HCQ+5-ASA
B100	RA	Female	51	28.37	positive	0	0	0	0	23.634	3.22197	moderate disease activity	60	3	0	6	2.51	3.77	2.22	1	0.44	0.09	0.01	NA	NA	NA	C123	2.32089	0.901079	Response	MTX+LEF
B101	RA	Female	65	330	positive	0	0	0	0	23.634	1.893	Clinical Remission	10	0	0	5	8.05	6.63	3.63	2.49	0.31	0.18	0.01	NA	NA	NA	C096	5.48614	-3.59315	No Response	HCQ
A136	RA	Female	45	186.4	positive	0	0	0	0	24.974	2.07534	Clinical Remission	50	0	0	9	2.17	5.04	3.34	1.06	0.41	0.22	0.01	192	6	198	C064	1.86343	0.211912	No Response	MTX+LEF+HCQ
B109	RA	Female	60	<17	negative	0	1	0	0	23.634	4.49335	moderate disease activity	50	2	2	41	95.6	5.69	3.99	1.25	0.37	0.06	0.01	NA	NA	NA	C089	1.90953	2.58381	Response	HCQ
B116	RA	Female	45	>500	positive	0	0	0	0	23.634	3.67684	moderate disease activity	70	2	0	8	12.8	6.55	5.37	0.67	0.36	0.14	0.01	NA	NA	NA	C072	2.2872	1.38964	Response	LEF
B120	RA	Female	72	267	positive	0	0	0	0	23.634	3.5056	moderate disease activity	0	4	1	40	23.1	10.46	7.73	1.47	0.77	0.08	0.04	NA	NA	NA	C092	5.02311	-1.51751	No Response	MTX+HCQ
B131	RA	Female	53	323	positive	0	0	0	0	23.634	5.52194	high disease activity	80	28	0	14	2.78	4.3	2.37	1.61	0.21	0.09	0.02	NA	NA	NA	C104	4.27281	1.24913	Response	MTX+LEF
B135	RA	Female	16	NA	NA	0	0	0	0	23.634	2.08209	Clinical Remission	30	0	1	2	2.23	4.41	1.78	2.13	0.34	0.12	0.04	6	0	6	C099	1.64027	0.441825	No Response	MTX+LEF
B143	RA	Male	33	>500	positive	0	0	0	0	24.1588	3.88422	moderate disease activity	30	9	0	5	8.87	5.03	3.2	1.44	0.25	0.12	0.02	NA	NA	NA	C088	3.63647	0.247749	No Response	MTX+HCQ
B179	RA	Female	24	>500	positive	0	0	0	0	23.634	4.15125	moderate disease activity	55	7	0	21	12.6	4.76	2.08	2.24	0.29	0.14	0.01	NA	NA	NA	C128	3.56985	0.581394	No Response	MTX+LEF
B201	RA	Male	71	>500	positive	1	0	0	0	24.1588	2.98965	Low disease activity	20	2	0	0	13.3	5.3	3.94	0.89	0.33	0.12	0.02	NA	NA	NA	C149	2.19156	0.798093	Response	MTX+LEF
B285	RA	Female	41	189.4	positive	0	0	0	0	23.634	4.78156	moderate disease activity	40	17	0	11	13.1	7.96	4.7	2.66	0.45	0.12	0.03	NA	NA	NA	C184	4.65586	0.1257	No Response	MTX+HCQ
B313	RA	Female	53	>500	positive	0	0	0	0	24.0346	2.84	Low disease activity	40	2	0	15	3.39	3.53	1.82	1.45	0.18	0.07	0.01	108	6	114	C255	2.54476	0.299755	No Response	LEF
B359	RA	Female	34	402.8	positive	0	0	0	0	24.6548	6.87379	high disease activity	90	22	5	21	48	10.27	8.23	1.6	0.38	0.03	0.03	72	6	78	C298	3.30502	3.56877	Response	MTX+HCQ+5-ASA
A378	RA	Female	59	>500	positive	0	0	0	0	16.0231	3.13456	Low disease activity	50	2	0	8	6	6.34	4.34	1.37	0.5	0.12	0.01	0	6	6	C332	4.235	-1.10044	No Response	MTX+HCQ
HP001	Health	Female	39			0	0	0	0	20.061
HP002	Health	Male	55			1	0	0	0	25.7812
HP003	Health	Male	47			0	0	0	0	23.3067
HP004	Health	Male	54			1	1	0	0	38.5343
HP005	Health	Male	43			1	0	0	0	24.7721
HP006	Health	Male	66			0	1	1	0	24.4646
HP007	Health	Male	65			0	0	0	0	23.7253
HP008	Health	Male	52			0	0	0	0	23.4509
HP009	Health	Male	57			0	1	1	0	21.9525
HP010	Health	Male	58			1	1	0	0	26.6749
HP011	Health	Male	57			0	0	0	0	26.1224
HP012	Health	Male	58			0	0	0	0	26.7949
HP013	Health	Male	58			0	1	0	0	25.3515
HP014	Health	Male	44			0	0	0	0	23.3341
HP015	Health	Male	51			1	0	0	0	30.0215
HP016	Health	Male	50			0	0	0	0	23.3844
HP017	Health	Male	47			1	0	0	0	26.7036
HP018	Health	Male	51			0	0	0	0	21.8871
HP019	Health	Male	43			1	0	0	0	25.8264
HP020	Health	Male	63			0	0	0	0	25.1486
HP021	Health	Male	52			0	0	1	0	27.1178
HP022	Health	Female	46			0	0	0	0	18.7305
HP023	Health	Female	52			0	0	0	0	21.875
HP024	Health	Female	54			0	0	0	0	23.6128
HP025	Health	Female	44			0	0	0	0	25.8478
HP026	Health	Female	65			0	0	0	0	24.1288
HP027	Health	Female	41			0	0	0	0	22.151
HP029	Health	Female	56			0	0	0	0	25.2363
HP030	Health	Female	49			0	0	0	0	25.1039
HP031	Health	Female	56			0	1	0	0	25.0762
HP032	Health	Female	53			0	0	0	0	21.0772
HP033	Health	Female	47			0	0	0	0	20.061
HP034	Health	Female	66			0	0	0	0	27.4348
HP035	Health	Female	55			0	0	0	0	27.3909
HP036	Health	Female	40			0	0	0	0	21.8724
HP037	Health	Female	40			0	1	0	0	22.3133
HP038	Health	Female	62			0	0	1	0	25.7885
HP039	Health	Female	58			0	0	0	0	24.1437
HP040	Health	Female	55			0	0	0	0	19.313
HP041	Health	Female	42			0	0	0	0	18.75
HP042	Health	Female	49			0	0	0	0	22.8624
HP043	Health	Female	50			0	0	0	0	27.5556
HP044	Health	Female	52			0	0	0	0	21.6311
HP045	Health	Female	53			0	0	0	0	20.6612
HP046	Health	Female	53			0	0	0	0	22.4323
HP047	Health	Female	50			0	0	0	0	19.1406
HP048	Health	Female	67			0	0	0	0	23.8728
HP049	Health	Female	40			0	0	0	0	18.4425
HP050	Health	Female	54			0	0	0	0	19.5965
HP051	Health	Female	52			0	0	0	0	20.4294
HP052	Health	Female	57			0	0	0	0	21.6413
HP053	Health	Female	45			0	0	0	0	20.0288
HP054	Health	Female	42			0	0	0	0	20.3244
HP055	Health	Female	40			0	0	0	0	21.5019
HP056	Health	Female	40			0	0	0	0	23.3377
HP057	Health	Female	47			0	0	0	0	18.902
HP058	Health	Female	66			0	1	0	0	26.4024
HP059	Health	Female	47			0	0	1	0	28.4799
HP060	Health	Female	40			0	0	0	0	28.578
HP061	Health	Female	46			0	0	0	0	24.2382
HP062	Health	Female	40			0	0	0	0	19.721
HP063	Health	Female	50			0	0	0	0	21.2279
HP064	Health	Female	52			0	0	0	0	21.0007
HP065	Health	Female	53			0	0	0	0	20.8117
HP066	Health	Female	40			0	0	0	0	24.2188
HP067	Health	Female	49			0	0	0	0	20.4467
HP068	Health	Female	45			0	0	0	0	18.6709
HP069	Health	Female	51			0	0	0	0	21.4109
HP070	Health	Female	47			0	0	0	0	21.7555
HP071	Health	Female	47			0	0	0	0	19.0677
HP072	Health	Female	44			0	0	0	0	19.9594
HP073	Health	Female	44			0	0	0	0	19.6506
HP074	Health	Female	64			0	0	0	0	22.5215
HP075	Health	Female	40			0	0	0	0	20.4294
HP076	Health	Female	49			0	1	0	0	22.3133
HP077	Health	Female	65			0	1	0	0	20.9644
HP078	Health	Female	61			0	0	0	0	23.1911
HP079	Health	Female	51			0	0	0	0	21.6128
HP080	Health	Female	43			0	0	0	0	17.5278
HP081	Health	Female	60			0	0	0	0	23.1247
HP082	Health	Female	44			0	1	0	0	22.6562
HP083	Health	Female	40			0	0	0	0	20.6852
HP084	Health	Female	49			0	0	0	0	20.7756
HP085	Health	Female	48			0	0	0	0	19.4734
HP086	Health	Female	40			0	0	0	0	18.1955
HP087	Health	Female	54			0	0	0	0	24.3865
HP088	Health	Female	54			0	0	0	0	23.4224
HP089	Health	Female	43			0	0	0	0	17.9151
HP090	Health	Female	41			0	0	0	0	19.8791
HP091	Health	Female	62			0	0	0	1	19.6752
HP092	Health	Female	44			0	0	0	0	22.4766
HP093	Health	Female	59			0	0	0	0	25.9701
HP094	Health	Female	41			0	0	0	0	19.9792
HP095	Health	Female	53			0	0	0	0	19.6752
HP096	Health	Female	50			0	0	0	0	19.4674
HP097	Health	Female	42			0	0	0	0	21.6713
HP098	Health	Female	38			0	0	0	0	19.8141
HP099	Health	Female	76			0	0	1	0	22.8928
HP100	Health	Female	39			1	0	0	0	20.8325
PRA001	IAR	Male	61	42.47	positive	0	0	1	0	25.9
PRA002	IAR	Female	32	68.4	positive	0	0	0	0	20.69
PRA003	IAR	Male	58	41.47	positive	0	0	0	0	23.6
PRA004	IAR	Male	70	467.1	positive	1	0	1	0	22.85
PRA005	IAR	Male	59	374	positive	1	0	0	0	21.11
PRA006	IAR	Male	32	19.37	positive	1	0	0	0	23.51
PRA007	IAR	Female	48	188.5	positive	0	0	0	0	23.07
PRA008	IAR	Female	40	135.2	positive	0	0	0	0	21.01
PRA009	IAR	Female	66	38.4	positive	0	0	1	0	21.62
PRA010	IAR	Female	49	26.17	positive	0	0	0	0	22.03
PRA011	IAR	Male	64	44.22	positive	0	0	0	0	24.16
PRA012	IAR	Female	54	65.61	positive	0	0	0	0	19.23
PRA013	IAR	Female	58	124.2	positive	0	0	0	0	18.49
PRA014	IAR	Male	53	18.75	positive	1	0	1	0	20.82
PRA015	IAR	Male	58	57.38	positive	0	0	0	0	21.7181
PRA016	IAR	Female	46	26.07	positive	0	0	0	0	21.048
PRA017	IAR	Female	55	82.63	positive	0	0	0	0	20.08
PRA018	IAR	Female	29	135.7	positive	0	0	0	0	18.9619
PRA019	IAR	Female	48	>500	positive	0	0	0	0	17.43
PRA020	IAR	Female	60	20	positive	0	0	0	0	28.04
PRA021	IAR	Female	47	257.8	positive	0	0	0	0	21.91
PRA022	IAR	Male	44	43.58	positive	0	0	0	0	25
PRA023	IAR	Female	43	137.5	positive	0	0	0	0	21.78
PRA024	IAR	Male	52	35.16	positive	1	1	0	0	28.18
PRA025	IAR	Male	41	46.39	positive	0	0	0	0	24.11
PRA026	IAR	Male	59	81.35	positive	0	0	0	1	23.88
PRA027	IAR	Male	45	>500	positive	1	0	0	0	29.07
PRA028	IAR	Male	51	49.82	positive	1	0	0	0	23.3355
PRA029	IAR	Male	74	298.4	positive	1	0	0	0	19.84
PRA030	IAR	Female	54	25.74	positive	0	0	0	1	24
PRA031	IAR	Male	44	22.03	positive	0	0	0	0	21.97
PRA032	IAR	Male	45	53.1	positive	0	0	0	0	22.65
PRA033	IAR	Male	44	21.33	positive	0	1	0	0	26.22
PRA034	IAR	Male	45	76.45	positive	1	0	1	0	20.55
PRA035	IAR	Male	45	46.23	positive	0	0	0	0	24.22
PRA036	IAR	Female	32	>500	positive	0	0	0	0	19.8791
PRA037	IAR	Female	49	25.38	positive	0	0	0	0	20.89
PRA038	IAR	Female	42	47.49	positive	0	0	0	0	23.71
PRA039	IAR	Female	45	22.58	positive	0	0	0	0	19.14
PRA040	IAR	Female	50	213.7	positive	0	0	0	0	22.31
PRA041	IAR	Male	37	32.97	positive	0	0	0	0	23.6614
PRA042	IAR	Female	46	94.65	positive	0	0	0	0	19.5717
PRA043	IAR	Female	46	18.05	positive	0	0	0	0	20.45
PRA044	IAR	Female	66	194.6	positive	0	0	0	0	24.48
PRA045	IAR	Female	49	26.67	positive	0	0	0	0	19.71
PRA046	IAR	Male	60	33.29	positive	1	0	0	0	17.4638
PRA047	IAR	Male	49	28.96	positive	1	0	0	1	18.04
PRA048	IAR	Female	54	420.1	positive	0	0	0	1	23.1385
PRA049	IAR	Female	37	>500	positive	0	0	0	0	19.09
PRA050	IAR	Female	47	20.46	positive	0	0	0	0	21.19
PRA051	IAR	Male	71	163.3	positive	0	0	1	0	23.88
PRA052	IAR	Female	42	>500	positive	0	1	0	0	24.24
PRA053	IAR	Male	52	230.8	positive	1	1	0	0	25.6641
PRA054	IAR	Female	48	130.5	positive	0	0	0	0	21.08
PRA055	IAR	Male	38	17.07	positive	1	0	0	1	28.03
PRA056	IAR	Female	47	31.1	positive	0	0	0	0	23.5043

## Sheet: Supplementary Table 1B
Table S1B: The abundance of 185 metabolites in 561 plasma samples.
Metabolites	A002	A005	A008	A014	A015	A016	A019	A026	A028	A029	A036	A037	A039	A044	A046	A048	A049	A051	A052	A054	A055	A056	A057	A058	A064	A066	A067	A069	A073	A075	A076	A078	A086	A090	A094	A095	A098	A099	A104	A106	A111	A116	A117	A120	A121	A122	A124	A134	A135
Acetoacetate	7.2114	0.0717125	3.61354	2.6845	2.38652	0.545051	1.8478	20.532	0.631565	1.53283	1.44844	0.509011	1.70045	1.54162	1.02391	3.36652	0.936821	0.109823	0.222281	1.50609	0.931972	0.949093	2.8262	0.977738	0.329719	0.118106	1.45922	3.29748	0.447212	1.53611	13.4344	0.350747	0.288731	0.150551	0.208993	1.45409	2.9493	1.29557	0.0234101	3.38285	0.78573	0.762272	0.945666	0.677271	2.25056	0.614687	0.444435	1.39051	7.92977
4-Aminobutanoate	4.25582	0.0754363	13.3347	7.05132	1.88349	0.231888	5.20633	3.07325	4.22658	7.20741	6.46189	2.20896	5.61461	1.81414	2.8223	5.87773	4.75553	1.26535	0.52214	5.40357	0.639058	11.0741	11.1316	2.404	2.63741	0.801695	0.694281	2.48198	3.64078	5.5695	1.45058	2.75578	1.37587	0.266533	0.75764	0.840033	19.2925	3.6746	0.16119	1.88632	6.65306	2.21242	4.17613	6.93529	3.89539	2.5888	0.424278	4.16304	2.77496
Malonic acid	2.14929	0.106427	5.08509	1.06579	2.1304	0.131373	6.6009	1.05843	0.889249	4.65083	1.31394	3.0473	6.18577	1.51461	2.72797	4.39089	4.63099	0.504802	0.145503	21.5687	0.197036	0.845281	1.73373	1.85859	0.626034	0.874138	2.01502	3.95852	1.29671	5.3728	2.28534	0.683872	13.3817	0.233947	0.113744	0.791494	2.79611	8.50472	0.444449	1.17089	1.28041	2.29692	1.06206	1.64274	10.5824	4.18422	0.830973	1.2681	2.38753
3-Hydroxybutyric acid	2.0402	0.0982364	5.21717	0.940991	2.19219	0.130825	6.7735	0.798402	0.657907	4.56417	1.16864	2.86041	5.73382	1.23761	2.53786	4.39431	4.37603	0.403082	0.124768	25.7091	0.182134	0.769831	1.84636	1.51215	0.592451	0.838012	1.82604	3.99939	0.979942	5.49209	2.1263	0.596727	15.0625	0.133643	0.0840885	0.622656	2.91679	8.89732	0.458937	1.08371	0.97139	2.015	0.713186	1.45095	10.8246	4.27556	0.885102	1.07309	2.34146
Uracil	2.8013	0.106983	1.86752	5.96295	0.83807	0.226733	4.89084	2.53999	1.84327	2.65361	1.95452	3.79903	2.84314	2.04121	2.21005	1.18143	2.18097	1.12364	0.705159	3.89379	0.373941	2.53857	1.18215	0.312139	0.894589	1.07275	1.81874	3.01682	1.15873	1.39241	4.30394	0.626544	3.79415	0.750529	0.285942	0.929879	1.02646	1.93757	0.28537	3.07372	4.17279	3.36849	3.37111	1.71893	2.51667	2.48417	0.0457276	2.72066	2.53318
Maleic acid	0.239526	0.00637083	0.0428895	0.242322	0.0426622	0.00336006	3.2942	0.367848	0.241576	3.95943	0.263486	0.179237	1.52934	5.42183	1.28021	0.144396	1.24844	0.0973618	0.0140273	0.0410805	0.0339944	0.0982462	0.0798971	1.45861	0.00693095	0.271696	0.0857959	2.39429	25.9219	0.233141	0.258571	0.0841931	2.94344	0.00688564	0.0115762	7.38857	0.0186558	0.0941019	0.0120593	0.0397742	0.336301	0.0465582	21.4561	0.463791	0.0956909	0.136449	0.0364035	0.398649	0.0485821
N-Acetylglycine	2.18824	0.284835	7.41226	3.15966	3.15857	0.408297	2.94441	2.51133	2.26964	14.4224	2.02575	8.58075	2.49592	8.24901	3.14335	9.3097	3.2509	0.573719	0.841755	3.87238	0.260704	1.08453	1.5696	3.29567	1.08033	2.97432	3.25793	4.42794	1.39702	2.69756	5.68768	2.71488	7.08168	1.2072	0.290013	4.4307	1.98998	7.84205	0.364785	0.945145	2.38683	3.42946	3.27183	6.16762	3.28715	4.56384	0.519547	1.8757	1.22957
Guanidoacetic acid	2.68417	0.150381	3.10558	3.40751	5.08555	0.285694	3.44	2.74134	2.50845	4.22726	5.06158	4.24693	2.71985	2.25192	1.88776	4.77434	3.67013	0.922148	0.516928	4.25643	0.591466	2.37962	3.17891	3.35441	0.035196	2.0106	2.4899	1.8805	2.98308	4.73656	5.48676	1.62398	2.9098	0.0412001	0.457947	2.5016	1.61457	0.0681003	0.00860922	1.89193	3.74297	3.36713	4.57072	4.21242	4.90975	3.92831	0.337355	3.68732	2.72162
2-Hydroxyisovaleric acid	2.86166	0.196171	4.20073	4.87582	5.00523	0.357165	3.48869	4.22879	7.6898	8.97806	3.10065	3.57832	3.79002	3.05786	2.56473	2.92385	3.42679	1.51294	0.330576	4.15284	0.667189	4.26972	4.81583	2.3996	1.03241	2.8246	3.18204	3.3032	1.3446	5.47663	8.38792	1.49921	5.68187	0.444385	0.656991	1.6004	2.83833	6.4502	0.199225	3.45554	7.2308	15.3766	2.85979	4.03574	4.86831	4.85725	0.321532	3.25186	1.75918
Succinic acid	6.0731	0.196812	4.26248	3.00151	2.43859	0.255686	7.49328	3.31228	3.33209	3.76314	3.76061	5.06263	5.39385	4.38994	3.10934	6.14529	4.64525	2.1296	0.610729	7.22705	0.506063	3.97532	4.23557	1.9758	1.20305	4.05354	2.07331	4.02333	4.4936	4.23168	2.7705	2.17479	7.04247	0.512334	0.256042	1.60864	3.53756	4.131	0.138744	2.56876	5.11199	4.82931	4.8166	3.06902	4.75809	5.55241	0.282788	4.47401	5.19508
Methylmalonic acid	2.34818	0.154777	9.02743	3.04926	3.61407	0.343602	5.52478	4.19205	4.647	5.90727	2.61538	3.36747	3.48534	5.28989	4.61613	2.11186	3.34251	1.0097	0.734814	5.21117	0.621776	1.54375	3.62706	3.01328	0.896111	1.28553	3.38307	2.84635	2.60638	4.0395	2.53063	2.56683	5.71239	0.944748	0.178921	3.2756	4.12695	4.15878	0.187548	3.52497	6.20738	6.43286	3.80798	5.1551	2.65211	3.5	0.583423	3.2781	2.43131
Benzoic acid	4.80093	0.179964	4.16183	3.65015	6.20791	0.364316	4.46949	4.13068	7.23206	4.53425	3.62452	2.49885	4.74065	4.11766	4.62227	4.03076	0.0184571	1.97059	0.865125	3.55654	1.06283	2.53273	4.31287	3.68578	1.43422	2.81663	2.47033	3.52084	3.07772	7.98049	5.48134	1.76725	11.2983	1.08354	1.07314	3.25427	5.95576	10.8045	0.228387	5.80185	7.06066	10.1227	6.64998	7.28279	6.76192	8.0643	0.822438	5.97003	5.47527
Methyl-4-methyl-2-oxopentanoate	3.72326	0.0754702	11.4229	3.25299	15.8844	0.109016	3.00956	1.23056	3.03813	3.35298	2.00616	12.8833	1.4205	16.6124	2.78943	11.9299	1.20446	1.5182	0.428944	4.15937	0.514743	3.21319	4.56634	3.10985	5.81391	5.43136	3.03075	1.74465	8.01524	1.39263	3.36147	3.65093	2.03727	0.446294	0.124712	10.0773	5.17563	12.4785	0.0992759	5.4942	3.79879	2.66849	1.18737	6.07136	4.20094	5.37048	0.489664	8.39285	4.27467
2-Hydroxyisocaproate	2.20187	0.139844	2.35378	2.60501	3.00148	0.367953	3.40296	2.53305	5.631	5.19725	3.07007	2.569	2.95463	4.15056	2.97709	2.94382	2.99561	1.36751	0.327115	3.10084	0.580123	1.63066	3.192	2.50181	0.948576	1.87111	1.86115	2.69303	1.66906	3.78185	5.14368	1.6616	4.09923	0.366911	0.324867	1.71858	4.34805	4.4121	0.143452	2.17971	4.333	5.65556	4.19474	3.30141	2.78174	3.08563	0.323773	2.54632	1.82751
Glutarate	11.1122	0.183021	2.73915	15.4875	11.8194	0.141553	5.58329	1.39701	1.44849	16.5529	2.72877	1.8349	4.997	2.81861	4.53474	2.39726	7.915	2.02486	0.271123	2.37611	0.276518	1.18893	5.84115	2.54882	2.16286	5.1771	1.06193	0.0144949	4.95259	9.82441	6.16487	8.44653	4.86121	0.531061	0.225395	0.820289	2.46141	2.4142	0.10646	0.852213	5.19417	1.69854	3.21989	1.33202	3.14457	3.34795	0.293978	1.15823	7.825
Malate	2.28326	0.0638936	3.08162	3.83931	2.73987	0.172753	2.57798	1.34953	0.661878	0.996037	1.35371	1.84179	1.2888	1.59475	1.76952	1.06901	0.947154	1.75243	0.0410014	1.8556	0.0221392	0.260579	0.0408502	1.66068	1.26244	0.888646	1.19065	2.06736	1.85361	1.22555	1.12381	4.70779	2.1665	1.37801	0.49723	1.25564	0.170541	2.5691	0.12057	8.35156	0.968633	1.29968	1.88491	1.92178	1.58662	0.104281	0.672714	5.30589	1.55372
Adenine	6.20252	0.185182	11.1588	13.8543	7.73568	0.177596	2.74245	9.49773	5.05833	6.55128	8.99674	15.9102	4.12674	11.5957	7.73105	9.79906	6.01516	2.11741	1.97875	4.95033	1.26097	4.51034	30.6584	4.24205	2.79822	5.22522	12.5825	2.41438	2.67398	5.63575	21.653	2.79456	7.15237	1.48913	0.26797	3.19573	15.0386	8.27022	0.302643	6.13252	5.63544	6.92811	4.14577	11.5493	10.9658	9.59925	4.38444	8.76726	5.28543
Hypoxanthine	0.00047594	8.5e-05	0.000490446	0.882901	0.344237	7.02e-05	0.792437	0.00350663	0.779758	0.790325	0.958385	1.41458	0.00044173	0.964309	0.156748	0.563481	0.0695961	207.812	0.088003	0.904254	0.127568	0.416108	0.4025	0.0843268	0.028935	0.454654	0.000353615	0.000729789	0.683963	3.7954	0.514595	0.436748	0.000316003	0.186298	383.676	0.000660899	0.50784	0.000422308	0.0229494	2.05724	0.604136	0.782294	0.0169225	0.273683	0.000601235	0.0170215	0.0516772	0.249965	0.000305855
Adipic acid	2.2591	0.357926	6.69005	3.62585	11.8654	0.222381	3.1088	0.283383	1.53367	3.0422	4.58658	3.54344	4.65046	4.17098	4.55291	2.67388	3.9942	57.9746	0.67618	4.91579	0.583739	2.24024	3.36442	3.18174	0.108232	163.088	127.509	5.30838	11.8866	0.0839408	3.53125	2.52008	3.74464	0.591492	0.0146009	2.14746	5.23275	7.03207	0.192505	2.15922	2.12172	0.74899	1.30148	5.8431	4.03374	2.81699	0.468118	2.80479	13.2879
Mevalonic acid	9.82225	0.197013	0.277169	3.86628	5.16212	0.503192	5.9061	0.2556	8.10995	7.2695	7.70385	5.7753	7.80478	0.145929	3.69107	3.42193	8.41843	0.123332	0.829564	0.197608	0.957899	3.79499	0.281015	6.00378	2.10489	3.64713	0.322731	4.01896	6.27699	0.6961	4.74378	54.9493	4.78888	0.0199462	0.0199291	5.62085	0.239651	4.40081	0.00689817	0.186194	8.9222	8.55453	6.08849	8.15526	0.425124	7.24662	0.80103	1.10159	14.1674
Xanthine	2.61475	0.0620972	2.25834	0.00918971	3.90241	0.253986	2.44271	4.16179	2.86128	2.36454	4.08394	5.02307	2.5647	1.48933	2.03337	3.19348	3.79516	0.702173	0.00166933	2.12569	0.273488	2.17592	3.41502	1.47061	1.32156	0.537267	1.18929	3.7846	2.49141	2.27229	0.00612912	0.723159	4.40153	0.337045	0.205862	0.895701	0.936633	2.66318	0.0798887	1.5631	3.03539	4.80789	0.527402	2.1851	4.82158	0.0068473	0.302358	2.36923	2.93497
Dopamine	3.23015	0.284685	3.33543	1.34807	1.91914	0.264737	NA	1.2647	NA	NA	6.30883	22.4688	NA	NA	NA	2.84172	NA	2.32874	1.32787	16.6293	0.427999	0.581864	1.54842	NA	0.813147	2.5437	1.86686	NA	NA	6.87929	13.93	0.964454	NA	0.754395	1.38249	NA	10.1582	4.31337	0.216929	2.84035	NA	NA	NA	NA	6.64171	5.48111	0.376358	8.15808	8.76231
Orotic acid	0.0242346	0.410274	0.00561782	3.11778	6.35914	401.966	2.59832	6.38546	3.87994	2.36232	0.0594162	2.14819	2.47397	3.09336	2.07824	2.88602	3.10958	1.00443	0.303257	0.0248361	0.959089	6.21193	1.90622	1.65843	1.25534	0.0130964	5.48689	4.23485	5.42584	1.59484	0.662667	0.00205609	5.32817	323.843	0.479046	1.01418	2.74941	1.70125	1.78136	2.67228	5.08892	8.58032	7.70558	2.72615	0.028248	3.51629	0.19388	3.38848	0.0219436
Aminoadipic acid	3.08808	0.0447195	4.62967	2.24975	3.92435	0.12899	1.90267	2.78196	3.6416	4.69896	1.63648	2.81196	4.01842	2.26156	3.75073	1.69275	4.88812	1.01075	0.274993	1.08399	0.988647	1.60323	5.86511	4.80943	0.705194	0.579819	1.81862	2.60497	3.49876	3.70102	1.68417	0.487724	3.45917	0.257233	0.199092	4.82186	7.93257	0.596937	0.0706563	2.17029	2.61549	1.64484	1.59442	2.40166	1.96243	0.153151	0.550158	5.3993	1.96956
Phenylpyruvate	3.29371	0.130926	2.11799	12.3384	0.6186	0.154001	1.59677	4.20273	8.19053	1.08352	0.423953	0.769885	0.139617	12.8853	5.15541	3.96894	5.1167	0.971414	371.841	1.50741	2.58417	2.89584	3.34905	2.9575	2.09195	0.440734	2.99306	1.13483	1.0424	0.265135	4.38373	46.8461	3.06514	24.5775	0.876057	4.33675	3.19418	11.1187	0.045163	3.88434	6.89591	1.38909	7.75999	1.08653	0.350436	0.136727	0.307922	3.7196	0.475193
Phosphoenolpyruvic acid	58.2082	0.0175599	0.634259	8.79341	0.484506	0.0257099	6.28005	3.99964	6.07261	2.35311	3.05105	0.702637	6.09006	8.47044	6.457	3.05856	6.56922	0.353425	0.329816	1.36187	0.456617	0.715471	6.94361	5.01608	0.107601	5.52349	2.91711	4.06947	4.54317	5.39312	0.663351	14.7684	3.29275	0.110699	0.700296	2.64696	9.64874	0.91568	0.0350794	0.589406	4.69123	2.23563	3.28778	2.1417	4.2413	0.740778	0.211875	1.32637	21.8067
Homogentisic acid	12.5555	0.0363818	0.830451	1.61817	7.77603	0.0489617	4.91826	41.1155	5.77976	6.44296	10.3396	5.79756	4.74882	2.83222	2.32345	1.85572	5.97013	15.1845	0.579463	1.19081	0.12013	4.07338	24.2633	10.8522	4.95114	2.16867	13.7836	3.39556	2.04226	33.9242	1.22353	0.435346	6.39648	1.63482	3.02849	6.83073	1.48804	1.72396	0.0226477	3.08716	7.09577	17.8194	4.49159	1.45831	9.53722	1.94361	0.275238	13.1757	2.90316
Uric acid	3.3102	0.100768	3.73745	3.20529	3.41354	0.230751	3.3937	3.95775	5.11577	2.36716	3.38638	3.57195	1.26443	3.55881	2.66565	4.8929	3.44168	1.09296	0.662456	2.28087	0.823514	2.54081	3.42903	2.02521	2.18127	1.31173	2.51295	2.14476	1.30473	2.75663	4.47079	1.86356	3.3541	1.72448	0.3983	2.62661	3.47654	8.77551	0.322744	2.09201	4.63476	2.43316	3.08923	3.66355	3.59856	3.46601	0.477835	2.9033	2.3074
Dihydroxyacetone phosphate	1.03987	0.0281289	0.884994	2.95158	0.166217	0.188703	17.5016	0.44195	0.273036	16.4699	17.7638	2.18894	1.34989	1.14251	4.31094	3.3269	3.82391	0.181558	0.104412	0.237822	0.0926857	4.61182	0.802334	0.721747	0.0995722	1.00272	0.390318	1.15883	4.81411	0.523798	2.45179	0.936032	27.7274	0.0511519	0.103526	0.793797	3.69109	2.72612	0.0405451	0.129061	0.6807	0.836285	2.31155	0.202264	14.5213	23.5636	0.1491	1.1006	0.293085
Glyceraldehyde 3-phosphate	0.416288	0.0242182	1.08587	0.800842	0.329993	0.105931	3.48565	0.307616	0.369383	3.46731	1.1074	2.21275	3.81344	11.7749	2.35226	7.71052	13.7576	0.284821	0.596992	1.14179	0.665883	0.544509	1.68687	1.91567	0.137854	0.452992	0.553297	2.2907	3.38624	0.317551	20.8959	2.06752	3.87016	0.630116	0.0637658	31.8432	1.57769	0.548089	0.0210781	0.761012	1.85306	0.76014	8.82898	0.70235	0.760901	7.17192	0.0579137	1.20228	0.3521
Shikimic acid	0.311255	0.332803	3.42793	39.5483	1.9663	0.123349	2.0678	8.08819	0.82532	6.42715	19.1672	1.77545	1.24814	8.44219	5.44722	4.93912	4.37856	2.47732	0.0376444	0.262207	0.1497	2.07598	4.94564	1.01953	0.549063	2.68646	0.690614	0.620515	2.05525	5.46185	1.14483	2.97882	3.1356	1.21377	0.388469	4.23059	3.17276	0.836375	0.852848	4.41278	4.2071	1.24847	3.50488	2.07179	1.38989	9.07219	0.090463	2.41692	1.65629
Citrulline	3.32375	0.104464	6.26706	3.00975	4.00778	0.379171	4.32889	3.65463	2.50316	4.31474	5.80493	3.85992	1.02187	2.13072	2.59258	4.34797	4.18927	1.25496	6.14e-05	4.71053	0.000127071	2.83632	0.000480231	3.59846	0.948498	2.15543	3.41345	3.17986	3.18374	5.85196	3.26141	0.983406	3.35021	1.45752	0.353321	2.94538	4.02989	2.42	0.131519	1.69638	5.41796	4.56343	3.1642	4.95187	3.73485	11.2716	0.425472	5.64518	3.93881
Hippuric acid	0.496697	0.0130144	3.91443	5.43113	2.34559	0.402403	13.4837	1.49994	3.26272	4.64952	0.457313	2.06603	2.53197	6.55818	0.796205	11.1334	5.39795	0.503163	1.84588	1.07135	0.690829	0.0867374	10.9757	1.51483	0.162028	1.23574	1.4847	8.30294	0.859872	2.6864	0.249143	3.6955	0.324648	1.90311	0.0375555	4.90176	1.38334	0.658121	0.030628	0.87892	2.54546	2.0122	4.007	1.94965	0.402144	0.145873	0.475886	1.56037	4.58752
Myo-Inositol	5.93867	0.0970578	20.8041	22.5465	2.524	0.000900985	6.47566	3.85609	3.1074	1.77442	2.46189	3.36035	4.12464	3.83522	4.14135	4.62656	6.02527	2.18458	0.00149303	0.00855838	0.872685	2.13292	14.8276	2.09484	0.00150319	2.10548	4.39545	3.38956	3.00362	2.9531	3.48339	1.72968	3.0477	0.918961	0.257156	3.10934	1.65198	2.22983	0.144811	3.32486	3.25051	3.90249	4.07852	2.81907	4.53065	0.0250744	3.22351	4.01183	3.31838
Lactose	3.078	0.119692	4.62479	5.35502	2.7124	0.33808	4.67164	3.42427	5.54728	3.30273	5.88381	3.82815	4.96329	5.70907	7.59872	5.71268	6.3758	1.58936	0.86541	3.30113	0.878426	2.10298	4.38907	6.43701	1.84902	2.0234	0.991094	3.00095	2.47212	5.21623	7.53906	4.44666	4.95642	0.304075	0.476647	4.29637	4.1334	5.41705	0.126529	4.03492	4.89309	4.58437	5.14548	4.12668	3.72732	6.99572	0.840327	3.72858	2.83197
4-Hydroxyphenylpyruvic acid	0.425558	0.151042	0.492847	1.56624	2.59545	0.238329	4.55757	1.22954	0.962639	4.84058	4.45433	0.371264	3.02628	1.17596	2.80861	1.51253	5.81739	1.54665	0.39924	0.305511	4.21008	2.80432	2.06052	4.76778	0.48851	2.67439	0.286213	1.86954	1.85376	0.437967	0.893044	3.71013	6.88864	0.949366	0.0816642	1.14468	3.91116	7.13378	0.047752	1.99236	1.60262	1.47293	1.52244	1.35785	5.92508	4.32204	0.0941922	0.962238	0.235308
4-Pyridoxic acid	1.5984	0.380092	4.14224	2.36002	4.32959	0.163148	3.44327	3.48983	2.83087	1.11823	3.22761	3.91993	2.9367	2.58224	3.28232	3.52594	3.74787	1.51799	0.46716	1.89682	0.59139	0.873998	1.83129	2.59517	0.895346	1.59957	4.39392	3.75466	3.10827	2.14865	4.6899	0.973885	2.45136	0.999994	0.138834	3.40719	2.49566	1.97122	0.249565	1.48607	4.68998	3.16693	4.92467	5.58136	4.0985	4.61722	0.414435	4.56281	2.59026
2-Phosphoglyceric acid	1.36822	0.0693619	0.478591	1.65705	5.82508	0.23857	3.41421	1.31835	3.38271	7.6097	4.08115	1.54717	0.936501	2.94355	0.829616	4.77434	5.52667	0.505951	1.7893	4.05983	0.559487	1.65925	3.49139	2.43305	2.51654	2.33356	1.80176	0.927685	2.01744	2.78385	5.49649	0.579537	1.24697	0.386125	0.110097	3.41017	20.5093	1.70585	0.219764	0.514126	2.18131	1.44674	5.80946	4.73052	3.55797	1.53152	0.149731	0.729142	0.893735
Azelaic acid	3.5056	0.183643	5.3184	3.89724	3.73759	0.15391	3.26394	2.12717	5.68601	1.82695	7.06912	6.28054	6.29898	4.25481	5.38182	4.12119	4.67625	2.44591	1.05076	2.23478	0.549984	1.86765	2.70834	4.86153	1.40397	6.64846	2.18906	5.46144	3.80136	2.67931	2.03353	6.4163	4.85089	0.410435	0.118943	3.35382	5.18778	3.07538	0.0885383	1.51741	6.34303	5.83907	7.75465	6.10018	3.33805	4.4632	0.190658	3.17497	6.67366
4-Hydroxy-2-quinolinecarboxylic acid	1.8617	0.110775	3.61665	3.40529	3.46632	0.218184	3.22137	8.22683	4.11509	2.47223	4.79298	2.84842	3.50786	1.44233	3.68764	2.04318	5.67545	0.937848	0.64342	2.29483	0.275413	1.17063	3.11289	2.50511	0.825439	2.34926	2.93077	5.40567	6.8539	2.71874	3.82521	0.573453	1.83749	0.617842	0.0756175	1.62639	3.58744	2.11686	0.0549862	2.14513	4.34408	4.55844	3.50821	5.69269	2.40437	8.20289	0.261734	6.40734	1.94579
Glucuronic acid	4.8178	0.162931	4.66643	3.01349	3.3742	0.202821	3.90765	3.59689	3.19836	3.90746	4.30382	3.89506	3.69234	4.25859	3.98851	4.83173	4.67528	1.30639	0.587676	4.22761	0.591119	3.2574	3.29642	4.14812	2.22855	2.20277	4.43279	3.49883	3.45295	3.54047	4.12119	2.68953	4.28279	0.74543	0.322315	2.65642	3.42137	3.75107	0.175243	2.26405	4.22362	4.43087	4.18711	4.51168	4.70792	3.00004	0.385124	3.49688	3.45842
Indoxyl sulfate	2.23348	0.0622518	2.08197	3.36338	1.04453	0.168732	1.47502	3.44605	2.54597	6.21041	2.88649	3.23032	1.61545	3.83132	5.79108	1.7074	4.51518	0.937525	0.6483	1.30055	0.26237	0.406174	4.19374	1.53331	0.673248	2.20852	1.05529	2.5131	1.73285	1.09843	4.84618	4.18894	1.26885	4.38947	0.0418963	1.0434	2.88608	1.47594	0.0602888	0.790544	12.8852	3.72353	3.76017	3.24645	0.438424	1.23925	0.634456	1.23166	1.48433
Pantothenic acid	4.06411	0.110054	5.37373	3.14754	1.63149	0.248096	4.98293	2.90131	2.86451	1.3275	2.2963	4.83019	2.65274	1.13198	2.61824	3.52496	4.44195	1.32813	0.652467	2.77182	0.243818	1.06695	2.19019	2.10274	1.16419	2.45315	3.27474	3.9273	2.34801	2.91446	4.28034	1.21775	2.37957	0.614373	0.298264	3.79013	1.69613	3.31771	0.0925793	2.46646	3.15966	3.77556	2.81128	2.36196	4.89556	3.26918	0.608555	4.35077	3.57869
Cystathionine	0.961537	0.027437	0.417517	0.32266	14.5757	0.233411	0.430653	0.48698	3.3579	1.41174	1.39164	1.7718	0.709766	7.93856	4.00636	1.93518	0.539233	0.331397	0.0786167	22.1754	2.23148	1.59166	0.169676	0.663897	0.200891	0.573165	5.4808	4.26709	0.346644	0.185493	0.742657	0.30234	4.66994	1.53947	0.0504499	10.1466	0.510355	0.299232	0.0214931	24.1559	2.09597	6.25355	1.2749	6.89539	3.45952	0.640464	0.025904	0.227489	0.860105
3-Nitrotyrosine	3.11679	0.182173	4.82116	2.73828	3.68493	0.377759	5.56303	4.27488	5.30129	3.21326	4.23768	4.77682	4.90324	4.29639	4.1763	7.49063	7.27306	1.46338	0.566523	4.39416	0.607209	2.27863	5.04524	1.87234	0.851783	2.74418	5.03259	4.71406	3.96622	2.43842	3.15995	1.698	4.67351	0.965913	0.396445	3.15472	5.11085	5.13906	0.217375	2.01171	5.23349	6.30441	6.02615	5.49473	6.92085	9.24394	0.337792	5.19474	4.70863
Myristic acid	1.67335	0.330463	1.13844	0.0728148	0.72143	0.129325	2.02303	5.15613	0.904203	5.48422	6.59681	2.06475	5.05479	0.607961	2.91888	0.412091	6.31426	1.39164	0.15312	0.963092	0.40757	1.13068	0.0459858	4.66661	0.377173	3.49931	3.50518	4.145	4.90445	3.20806	5.68671	0.570072	4.21287	0.393519	0.103241	0.286163	3.05171	0.657323	0.103358	1.01084	0.94978	10.2209	5.03163	6.46031	7.65859	4.80061	0.0771328	3.50468	1.29103
Ribose 5-phosphate	4.78767	0.0431055	2.69086	2.3475	4.24405	0.1514	8.46233	3.68661	3.97432	0.111017	2.21271	3.86766	1.21008	2.13962	1.11393	1.76378	0.259161	1.37994	0.464155	2.67364	0.456433	0.69099	2.47141	8.82332	1.31796	1.33664	3.65072	3.54599	2.35328	4.32977	1.98853	2.06842	0.0971702	0.782492	0.67306	4.46404	2.48085	1.07736	0.0967125	4.19225	1.58831	2.65144	2.38261	6.73425	2.9204	1.72491	1.4144	3.64137	2.63546
Biotin	3.68903	0.156907	3.2449	2.34833	1.19684	0.1982	4.67544	3.81757	2.17976	2.28866	4.30673	4.88485	4.10068	2.41697	2.36372	3.34109	3.42066	1.43012	0.391543	4.58029	1.91999	2.07533	2.4803	1.30836	1.34143	1.16969	3.49246	2.33026	1.29538	2.00348	10.9496	1.76457	2.95478	0.374814	0.235479	1.37996	0.75207	4.02825	0.147913	2.30011	2.69005	5.97558	3.8941	4.92447	3.40657	4.66463	358.625	2.91044	3.56217
Fructose 6-phosphate	1.78367	0.127779	2.6594	12.3243	0.266035	0.225445	2.49352	0.878407	3.18468	2.77622	0.538104	1.54683	9.10372	5.41241	3.58226	0.935216	1.2548	0.345294	0.374858	2.26568	0.737854	1.84598	8.03382	1.06351	0.595215	2.25673	3.67062	4.79147	6.40002	3.0538	3.26533	0.501451	0.693201	1.78568	0.410304	1.47477	2.31361	3.51505	0.0311851	0.486635	1.04845	1.29423	4.31121	1.26168	0.548293	4.89414	0.141403	1.29584	4.34017
Glucose 6-phosphate	2.81284	0.180984	5.17875	2.52092	2.55497	0.249444	4.08158	3.11882	3.69122	4.77323	4.01397	3.39354	6.57467	5.19804	5.97079	6.04726	5.471	1.04472	0.535317	4.32459	0.14929	1.21066	3.8725	2.71929	0.472815	1.708	1.99857	9.79347	1.24958	2.24079	2.45327	0.835249	4.90672	0.618507	0.347188	1.72611	2.5882	4.28487	0.0815261	1.76356	3.96164	6.80201	4.69513	6.15813	6.38119	6.99031	0.0298593	2.57084	3.59399
Heptadecanoic acid	5.50989	0.160791	3.98172	2.89952	5.53689	0.36642	5.64457	4.52004	6.73529	3.37441	4.47356	4.3915	2.63089	3.15004	3.84561	4.64301	5.81032	1.25632	0.974395	6.7407	1.07827	1.82622	3.08313	4.28859	1.62095	2.08764	1.98652	3.01927	2.98515	2.82882	3.76178	2.61595	6.52227	0.598877	0.357762	2.612	4.39393	10.6457	0.162008	3.16409	4.47182	2.41383	4.48647	6.41561	5.05439	5.46867	0.600599	3.46555	4.82806
Linolenate	2.97603	0.111824	2.42713	2.63019	3.32625	0.248914	4.77467	1.66353	3.03929	3.16479	5.22078	6.59606	3.82244	4.26788	4.57678	4.52758	6.44212	0.882318	0.752247	7.59849	0.732423	2.20978	4.64852	2.16204	0.886852	0.949105	2.19096	2.7415	1.72175	2.06414	0.923682	2.44503	5.92548	0.432157	0.289985	1.99609	1.74843	3.02085	0.183999	1.99196	2.40124	5.17781	2.954	5.93138	5.25636	3.47294	0.530335	4.81603	2.80325
Alpha-Linolenic acid	3.98895	0.125323	3.155	2.59197	4.16142	0.304713	4.80263	2.61735	3.84401	3.80386	4.08154	5.28848	3.65395	4.26484	4.61342	4.61834	5.82381	1.00351	0.5609	5.698	0.894558	2.27601	4.85858	3.52653	1.25664	1.40879	2.99785	3.26132	2.28434	3.27807	4.1969	1.80583	5.03372	0.825824	0.260433	2.76052	2.28484	4.894	0.194545	2.22301	2.77496	3.89593	3.92655	6.24241	7.80235	4.65226	0.592922	3.7696	4.2435
Xanthosine	0.198527	0.0696808	1.79366	8.0546	58.8149	0.0118759	0.308676	0.761267	0.914805	0.39421	0.0634412	0.582741	1.57199	0.323603	0.807379	0.0597671	0.42998	0.127554	0.209086	0.253382	0.658222	1.39466	10.5939	0.279182	0.07029	4.00983	0.596279	12.1999	4.90625	0.618679	3.48082	2.52277	3.84497	0.266496	1.0063	0.185228	0.147407	6.6158	0.00644083	0.465768	0.976651	1.14064	0.0223492	0.623488	0.13307	1.50374	0.363489	0.354704	0.0585553
Argininosuccinic acid	0.648697	0.0205556	5.88087	0.267509	2.08133	0.0546967	2.80337	0.151053	2.15947	7.47257	0.10514	2.69531	0.148321	0.054354	3.33076	0.299907	2.62161	0.608063	0.0877995	0.284652	5.78251	2.54582	0.516441	28.9891	21.4425	0.369453	1.05957	2.15887	3.35899	2.38591	0.381134	11.5765	1.08421	0.463766	0.155798	19.6821	1.97632	0.20819	0.0135485	1.0777	2.32078	1.40484	2.37211	1.86602	0.333095	2.05202	4.24036	0.583023	0.157819
13-HODE	5.3656	0.124066	5.03371	5.21915	4.82165	0.331379	8.12455	2.50626	5.4508	4.75978	2.99636	9.98288	4.13948	2.69626	5.15771	8.65605	6.2046	2.16872	0.670066	7.22617	0.869605	4.9464	7.66583	5.24175	2.34347	4.00576	3.93181	4.99426	5.25137	6.43416	3.78051	1.70164	8.01898	0.848526	0.275608	4.82049	3.87523	5.27981	0.279195	3.90733	4.87483	5.31049	5.73468	7.31984	6.70165	7.8978	7.13e-05	3.8125	6.20929
Arachidonic acid	5.63369	0.159143	7.48263	4.67848	4.43107	0.482426	6.29	5.17465	8.32661	5.94975	3.53104	5.71471	5.87243	7.53965	5.83239	7.89721	5.38031	2.2278	0.823593	7.03605	1.41645	2.34145	5.0486	4.18624	1.87379	3.24441	1.97428	3.29817	2.45521	5.02751	6.71735	2.31743	5.38654	1.25754	0.566144	3.3439	2.9251	4.3056	0.222932	2.58304	10.1101	4.21639	5.78866	6.74622	7.46626	3.61139	1.03053	6.47509	7.15648
dCMP	1.82192	0.0754215	4.78776	2.81855	2.82732	0.424491	2.82143	1.4195	4.83239	3.5263	9.7001	6.18536	1.95944	3.92728	4.41176	8.82215	2.29323	1.08466	1.04519	2.8487	1.59826	2.0743	4.45063	3.60797	NA	1.002	6.49184	2.48149	16.3259	1.85601	2.78591	2.75727	NA	0.880656	0.269128	3.63973	3.61683	NA	0.107482	3.35272	6.24392	3.31391	1.81073	10.4047	3.02495	3.88646	0.339358	2.91242	2.34414
Glutathione	2.12696	NA	NA	11.2805	NA	0.441371	NA	1.7557	NA	NA	2.58348	1.54581	NA	NA	NA	NA	NA	5.06262	0.474438	NA	1.33237	1.18558	4.44838	NA	3.80977	2.29484	2.43228	NA	NA	1.58992	2.78644	8.85589	NA	0.814406	0.692366	NA	1.28478	1.79633	0.0716229	1.61733	NA	NA	NA	NA	NA	NA	0.679124	NA	3.76698
N-Acetylneuraminic acid	10.2184	0.0841134	5.32965	2.3158	3.51894	0.671352	3.4808	2.28569	4.0943	3.79769	4.35379	1.79393	5.08936	4.38256	3.90413	13.3741	1.94393	1.64172	0.0921137	12.8315	1.07177	7.58147	3.16861	3.06269	2.10411	3.64448	2.24804	4.12406	3.90615	1.88697	5.84167	1.81148	6.57688	0.794298	0.44238	7.92092	3.83861	3.07227	0.110725	3.36903	3.20808	3.72261	2.27671	2.01362	2.42931	2.74633	0.753348	3.99809	1.55612
12-HETE	5.75707	0.127142	6.36736	5.22604	3.5662	0.378244	9.07913	4.43306	6.86402	6.12243	2.67619	8.28768	6.34191	4.67204	5.40851	10.7556	5.89801	3.13467	0.645475	9.41843	0.908623	4.21084	6.62001	4.53247	2.53856	5.11542	2.15508	4.2321	3.0074	7.43425	3.70771	1.27689	7.4215	0.719301	0.395973	3.66225	3.16487	3.89203	0.262122	3.14381	9.43468	4.74903	5.45965	5.66282	6.42583	5.24131	0.999444	4.18774	9.54225
5-Thymidylic acid	2.55575	0.107792	4.78548	5.0321	3.76837	0.381402	NA	1.62815	2.70701	3.2943	2.58621	4.37646	4.57275	3.92697	3.52723	0.945829	4.01883	0.92027	0.232124	3.58182	NA	1.50984	3.17951	3.60861	1.58174	1.03543	2.8362	NA	3.39879	5.89459	3.04932	NA	5.40628	NA	0.17833	2.7285	1.73491	2.69785	0.322389	0.887507	2.89847	2.94526	3.39345	7.43539	3.02583	5.4395	0.242595	1.09915	0.980931
Cytidine monophosphate	2.83613	0.100683	4.78829	2.0116	3.47893	0.337099	3.62597	3.07687	3.17052	4.11716	7.7566	3.31503	8.23657	2.61563	5.64384	2.40561	3.66777	1.68749	0.696305	6.41131	1.60031	2.37176	3.17718	NA	1.97798	1.00279	NA	5.79501	9.73276	2.22812	5.96736	2.63035	3.78092	0.733613	0.727706	7.27652	0.770831	NA	0.322585	1.50927	2.24546	2.65182	1.81085	3.78194	3.02622	1.29449	0.363866	3.1214	1.97445
Glucose 1,6-bisphosphate	3.0732	0.627551	14.78	1.87945	0.594468	0.227202	3.39665	8.4119	5.02693	4.09262	2.60473	3.2672	1.34685	3.74781	4.62043	4.5264	3.65074	2.30054	0.576732	0.862232	7.16284	2.07402	3.56113	20.879	49.4274	31.1205	8.61034	3.88775	3.37399	5.22001	5.27913	16.6566	2.46998	1.12159	0.756974	12.407	3.85724	11.4157	0.322405	0.707315	2.11948	9.82085	4.30077	2.38177	3.75289	2.57647	5.21693	1.43736	2.77875
Fructose 1,6-bisphosphate	2.5531	0.12933	2.69456	1.87829	1.25548	0.235269	5.28872	3.6902	4.2312	2.47111	2.21354	3.31406	2.28466	5.89018	14.1174	1.60133	2.11859	1.52046	1.82818	1.22139	1.99898	4.14827	1.97744	2.70564	1.50662	1.60481	1.76942	8.93782	7.12667	5.5715	2.90202	1.1268	2.52065	0.48891	0.172948	2.72855	1.446	2.69494	0.092044	1.61711	9.36391	3.31483	4.52614	5.20493	4.53952	7.78014	0.22623	2.08066	1.88317
Alpha-Lactose	4.13716	0.252686	1.61415	0.164305	1.51445	1.11361	2.39776	4.47034	2.60436	3.91662	4.27254	1.374	2.97245	2.69436	2.66017	2.87338	3.31207	4.16807	0.131027	0.327046	0.0401131	4.09829	0.393173	1.86287	0.299474	1.92179	4.70947	2.94699	2.30686	1.80604	0.192973	3.00063	3.19085	2.09954	0.0573541	1.10494	5.91594	3.28009	0.170174	1.24531	2.52914	2.8852	2.91781	2.96381	0.95511	0.762059	0.0363128	2.33971	2.61111
Sucrose	3.07825	0.170712	2.86558	0.156405	1.57736	1.12093	3.60245	4.52457	3.20837	3.35577	4.59231	1.75431	2.85691	3.121	3.49634	2.80644	3.18368	4.42347	0.131457	0.457868	0.0224556	4.64626	0.359981	1.39912	0.302986	0.938964	4.75997	3.15819	1.81052	1.57129	0.133821	2.92942	3.17383	2.03108	0.0371145	1.30546	5.49006	4.59546	0.145911	1.31977	2.21869	2.69911	3.94582	3.69788	1.00171	0.780762	0.0280237	1.69236	2.39361
3',5'-Cyclic GMP	6.8738	0.0603281	1.79552	NA	7.71319	0.0529137	4.23325	2.30295	8.45872	1.45269	1.29136	15.4657	10.9813	2.24109	18.3467	1.89032	5.73988	0.562146	0.348076	1.7094	NA	1.66005	2.47387	5.77482	2.05143	NA	6.95006	6.95115	2.42857	2.0252	3.09645	2.0679	NA	1.76175	0.275156	NA	1.05098	9.70949	0.107456	1.37095	1.66254	NA	10.5691	1.73438	3.40731	3.89012	0.282946	2.42697	1.05331
Gibberellin A3	1.89082	0.151794	2.39321	3.20391	4.16518	0.141428	2.73032	1.84514	11.8395	3.73321	3.94679	3.59801	3.48946	2.12	1.77464	2.5975	2.59574	3.00234	1.34309	2.56237	0.246121	7.90239	2.69772	2.55886	0.594188	0.27987	0.913192	5.5325	3.60506	15.521	4.09957	0.227006	2.98016	0.0725387	0.248265	0.709534	2.10514	1.77655	0.0999345	1.73162	15.2536	4.53039	3.14213	1.26807	1.94041	2.86353	0.231396	1.25631	5.90862
Adenosine monophosphate	2.73257	0.258877	7.17682	0.542863	1.88191	0.794962	3.54435	1.59636	6.13173	3.64279	0.0365632	2.50053	9.41321	4.27461	1.84264	0.0181213	3.53627	0.746648	0.521924	0.0108659	325.733	3.05145	0.854982	1.44583	220.48	2.07929	4.53494	9.99311	13.1839	3.2692	4.4577	0.0177615	3.804	0.0172375	0.968516	1.81873	1.81217	11.2917	0.138186	0.961123	1.72196	0.955662	1.35557	0.831512	1.81577	4.31737	0.0978033	5.34589	8.09169
Inosinic acid	3.71204	0.28433	6.05157	5.42709	1.52903	0.86198	0.537474	0.445533	0.716109	0.978597	3.77612	1.47248	11.672	2.81592	0.657291	2.50179	0.880058	0.216012	0.755729	4.68863	3.25508	0.622467	2.72848	1.2554	0.113938	1.85807	0.15902	10.9225	13.4786	0.671134	10.6647	3.4917	2.17309	1.08195	1.29933	1.02847	1.09826	4.35743	0.0816073	0.318115	0.184038	2.26274	0.26348	0.152328	1.18199	1.68934	0.243894	7.22976	5.44926
Prostaglandin E2	4.74104	0.21539	4.65396	3.30604	3.14082	0.398417	7.99309	2.35728	4.1833	5.05475	3.85753	6.2474	9.15366	3.79291	4.49833	8.28922	3.95887	2.68087	0.466057	9.53697	0.680721	4.24223	4.22267	5.62247	1.75811	7.50843	2.22254	7.03572	3.71203	9.17758	2.28199	1.1542	7.35448	0.281395	0.310822	1.99966	3.88701	2.99304	0.22437	2.99125	9.05227	5.9306	4.73918	4.86177	8.59629	5.56075	0.686778	5.00385	13.3433
Orotidylic acid	4.96204	0.125776	1.85341	0.861631	1.3306	0.248741	0.524296	5.26669	3.00697	4.01006	13.876	1.11812	5.08222	6.87191	1.83944	3.64384	2.21794	0.892729	0.231928	5.70425	0.202255	1.95928	1.31979	1.80498	1.82529	4.74965	3.32876	1.45186	6.94675	4.57567	1.02007	0.683593	5.43299	1.32012	0.151377	5.11752	3.59419	8.89706	0.223142	3.63876	2.8457	3.09306	1.25219	1.71342	7.4315	1.98352	0.132009	1.49255	0.220025
S-Adenosylhomocysteine	3.43023	0.103428	7.10692	0.330948	2.69187	0.166576	3.94067	3.31325	5.49395	3.4556	2.40175	3.45603	1.70965	2.64327	3.7596	4.14499	3.52582	1.70298	1.05821	2.37979	1.46449	1.55627	3.53496	3.362	1.5884	2.66852	3.01858	1.52848	3.27164	2.52128	2.5682	2.37432	2.98732	0.269376	0.176009	5.60382	5.62863	5.33477	0.182878	2.49837	3.51492	4.91611	3.60049	4.52242	4.15202	3.5123	0.991099	4.39755	3.13134
Uridine 5'-diphosphate	3.50324	0.120752	4.14951	2.07064	3.12463	0.0294348	0.644172	3.06951	2.50077	0.898447	2.94367	1.01803	5.8571	3.07879	2.1596	0.551037	1.78707	1.13612	0.522484	1.94428	6.83306	1.38363	0.871371	10.0244	4.8537	0.158356	4.86414	6.66844	5.32932	4.17569	1.7402	7.98048	0.160783	2.88806	6.35949	5.13749	3.70403	6.06457	0.193518	2.35782	0.724131	0.969177	0.285972	1.00047	1.14697	3.88577	0.648672	2.81284	0.399426
Adenosine 5'-diphosphate	0.451499	0.0201233	0.151247	0.897406	0.335752	0.0229004	0.18817	0.141186	0.745898	0.832606	0.71414	0.322105	0.806517	1.962	NA	1.2053	0.757583	NA	0.0417248	0.172653	0.355193	0.264921	0.283447	1.31161	0.0666901	0.0774735	0.416966	3.13576	0.532597	0.139227	1.77837	0.684153	0.731965	0.198863	0.0302841	0.389456	1.28603	0.685182	0.0122399	0.0628145	0.109195	0.266686	1.38363	0.343995	0.164045	0.478074	0.0215945	0.45547	0.0798504
Folic acid	2.12927	0.0362284	0.956501	NA	2.26061	0.0504009	0.676642	4.61671	2.81883	NA	0.595812	0.67172	NA	1.96085	3.7608	2.44921	0.733048	0.722427	0.783116	0.899517	1.33199	0.592476	2.11923	5.21482	1.12908	5.8742	5.67756	0.70898	0.195882	31.5662	3.48214	51.2457	0.839398	0.418962	0.302888	1.36307	2.17167	NA	NA	NA	26.4917	NA	0.265905	6.50665	NA	NA	0.363519	0.950403	66.3329
Guanosine 5'-diphosphate	6.38336	0.109779	8.52636	3.20503	5.65552	0.264926	1.62735	9.22879	1.2993	1.45311	5.81623	2.57621	10.6774	5.49864	4.02898	4.40896	1.30962	1.08529	0.189703	5.70275	0.710417	1.61329	2.02406	1.80388	0.878743	1.68799	3.64798	24.8254	5.49002	4.64282	2.78618	11.9006	1.59197	0.533247	0.201873	2.18566	4.89832	8.8216	0.0645029	1.25691	2.49425	1.893	1.88522	8.92237	2.79156	3.88623	0.694377	15.3912	0.702325
5-Methyltetrahydrofolic acid	1.59447	NA	2.69328	NA	NA	0.397664	2.82121	2.19567	15.5063	4.12003	1.78955	2.57535	2.74425	NA	5.09454	2.20304	3.05731	3.9792	NA	2.85073	NA	NA	NA	12.3829	3.29787	2.67466	NA	38.8971	40.8233	3.47991	NA	3.79305	3.78137	NA	0.757479	29.5159	NA	3.23271	0.16121	0.94245	NA	16.58	9.05121	NA	6.05086	NA	NA	7.28571	10.5488
Glycocholic acid	3.35629	0.0777508	4.84618	4.19686	4.3229	0.0778141	1.92132	4.08046	5.02464	1.65009	6.96677	0.642034	1.49254	9.82868	17.2482	6.03259	4.5611	3.44398	1.05717	3.74917	1.37039	3.49658	3.10311	3.76395	0.523936	2.45133	0.694541	1.84741	3.1201	2.0169	5.39259	2.19387	0.985098	1.09132	0.0784719	6.74488	6.7332	1.53899	0.119287	23.2255	1.53854	2.69607	10.7074	6.47853	4.84895	9.17841	0.227712	16.9322	1.02823
Adenosine 5'-triphosphate	4.60742	0.0131291	0.483205	4.22724	4.52317	0.353419	6.04661	2.45899	4.69874	1.49784	5.1713	3.09112	9.14964	1.30759	1.8989	7.05909	12.2379	2.02707	1.04519	5.70101	2.23984	2.90575	2.22296	1.4428	0.277744	0.625141	1.94587	2.04428	1.82854	7.42828	4.87843	2.48199	2.0999	0.432805	0.121185	0.908956	2.89383	3.44526	0.0254577	1.76085	2.04181	1.8953	5.43196	6.94425	1.81402	6.90874	0.16954	5.09957	3.51594
Taurocholic acid	1.86097	0.104253	7.3829	0.329095	1.98489	0.0102584	2.35966	0.342344	8.18705	2.47286	15.9878	0.506578	2.75951	3.24389	17.9867	5.8045	2.25979	2.24294	0.30821	1.87121	0.0694825	2.52613	0.55465	4.78334	1.03919	10.3165	0.347564	5.85222	2.50741	1.70489	2.11988	2.60155	1.53961	0.625856	0.00900316	6.57096	5.95975	0.485164	0.0402992	0.482204	4.49574	4.11175	5.78192	5.53115	5.6064	2.24768	0.0475616	18.4882	0.0591319
Oxidized glutathione	NA	NA	NA	NA	NA	NA	NA	0.944617	NA	NA	NA	4.29392	NA	NA	NA	NA	NA	NA	NA	NA	NA	NA	NA	5.41811	NA	NA	NA	NA	2.54835	NA	NA	NA	NA	NA	NA	NA	NA	NA	NA	NA	1.66238	NA	NA	NA	NA	NA	NA	NA	NA
NAD	1.59457	0.0335187	NA	NA	NA	0.132318	NA	NA	NA	6.59365	NA	17.4231	2.74352	NA	NA	NA	3.66707	NA	NA	2.13768	NA	2.07529	NA	3.60932	NA	NA	2.08317	NA	3.82757	NA	NA	4.13913	2.51965	NA	NA	1.81819	2.31401	2.02033	0.0920897	NA	NA	2.52346	6.03359	NA	1.00787	NA	NA	9.11572	NA
Lactic acid	2.28766	0.0935424	1.65007	1.81872	1.88584	0.150996	3.67461	2.01886	2.15903	2.0582	2.01615	1.86	1.79244	2.11547	1.49416	1.95666	2.24273	0.992379	0.352708	2.19213	0.444111	1.0698	2.0181	1.55053	0.846176	0.945689	1.14822	1.34165	1.27536	1.2091	2.03537	1.40667	2.11728	0.502607	0.219475	1.5478	1.54889	1.75473	0.10937	1.39683	2.12709	2.93962	3.15893	2.22186	1.91124	0.00185022	0.168417	1.58513	1.60376
Fumarate	2.42122	0.0679057	2.89679	0.0991234	3.04706	0.178623	2.41886	1.99984	0.790804	1.19422	1.58364	2.1287	1.29597	1.52159	1.81778	1.3849	1.20003	0.929416	0.0208916	2.14601	0.0792254	7.27669	0.393235	2.11624	1.22632	0.897355	0.762733	2.2178	1.66761	2.4671	0.304909	3.973	2.0993	1.14403	0.292663	1.3637	51.0691	2.06358	0.122023	4.09091	1.20368	1.45858	1.91862	2.31049	1.97612	2.1458	0.0151277	2.41189	1.84305
Citraconic acid	4.85007	0.118041	3.15049	3.69541	3.9893	0.361233	3.17424	2.92483	4.4375	3.06159	4.12818	2.82538	2.85224	4.05619	2.95636	3.71926	4.81217	1.08442	0.578938	3.67905	0.899893	2.26409	4.1013	3.41799	1.56129	1.21392	2.50326	2.11965	2.23557	2.89943	3.05016	2.21884	4.42206	0.658664	0.363293	3.38087	3.85089	5.69453	0.166425	2.45527	4.7645	3.3205	4.38581	5.74382	3.61576	4.65759	0.363828	4.7084	1.99946
Allantoin	4.53243	0.231333	5.4917	2.72448	5.35532	0.200296	5.08526	4.66756	5.77115	7.53051	3.61305	6.28766	4.38607	3.53728	3.47921	11.3691	4.95616	1.47496	1.11355	4.97694	0.616198	2.94676	4.8809	2.07768	1.15044	4.44689	3.23485	5.23319	6.40232	6.75674	4.40255	1.30612	6.21182	0.771407	0.479751	2.75235	4.89039	8.98453	0.202451	4.64534	7.14527	6.79365	4.14948	4.77376	4.59091	3.12225	0.369563	4.00291	5.50102
Aconitic acid	4.37749	0.159611	5.18781	5.50104	3.00513	0.306769	3.81775	5.43479	2.63267	3.02567	4.39252	4.57774	4.91886	3.94687	5.39851	4.48706	4.96199	1.88013	0.749545	5.62272	0.601399	2.4521	3.98774	2.62372	1.84568	2.61763	3.22416	5.23862	2.08637	3.40067	5.97988	2.84925	5.09343	1.03675	0.392384	1.76086	3.20416	6.1211	0.220198	3.24548	4.3767	4.358	4.00216	3.79858	5.82266	4.54061	0.350464	4.11189	3.03104
Citric acid	4.39918	0.162422	3.64472	0.569293	2.72826	0.243674	4.66236	5.97526	3.11386	3.13577	4.80258	5.01691	4.1157	3.41333	4.5087	3.94534	4.52621	1.61319	0.20385	3.89852	2.59751	1.36806	2.13507	3.95874	1.62561	2.48344	2.86352	3.26552	1.86299	4.11705	2.02439	2.73425	4.23998	0.860076	0.301825	2.52566	0.130629	7.42593	0.138248	3.2374	3.98159	3.83072	4.37853	4.3623	4.3837	2.05314	1.29458	4.87183	3.31365
Chenodeoxycholic acid glycine conjugate	2.80221	0.191505	2.82303	4.11331	5.79355	0.0839339	1.50545	30.598	8.79009	0.771234	5.74628	0.64245	2.70497	8.56198	12.5362	4.34448	6.00177	3.16107	1.27464	3.10434	0.705618	1.67993	10.2479	3.63414	0.490553	4.24041	10.9212	1.94557	7.27784	1.85494	6.58151	3.36038	2.28405	0.571987	0.201708	3.73265	3.71063	1.16181	0.106755	2.51426	1.27392	5.86407	4.8431	9.80236	5.64771	7.9572	0.193874	16.4803	3.06134
Malondialdehyde	2.31978	0.0928491	1.45645	1.51215	1.68208	0.160581	4.02626	2.02594	1.79539	2.1553	2.38111	2.11716	1.78513	2.00834	1.49331	2.14419	2.21019	0.971157	0.249654	2.50514	0.383731	1.26841	3.18236	1.36538	0.78307	1.07893	1.189	1.24143	1.16872	1.11901	4.63827	1.38183	2.42294	0.573403	0.200925	1.69769	1.4773	1.6596	0.0985499	1.39413	2.10574	2.6673	2.98699	2.68464	2.1637	3.39929	13.9466	1.84209	1.49238
2-Methylpropanoate	3.03367	0.0977737	1.69401	0.0769917	3.48692	0.23933	2.96904	5.86482	5.48514	0.0296264	3.5628	1.55219	0.841124	4.27018	3.41446	1.43185	3.88577	1.3773	0.418006	3.20598	1.79839	1.49967	0.364685	3.30051	1.7141	0.443499	2.55214	0.352223	0.906847	0.52963	2.88085	2.1782	2.93504	0.709872	0.535279	4.29467	3.27001	2.28273	0.165242	2.57687	2.99092	4.10736	5.68643	0.0319822	4.07529	0.116656	0.0185424	3.68642	0.0730651
Glyceric acid	4.22033	0.147907	3.8838	3.4036	3.79266	0.321861	5.09363	3.54105	3.6723	4.35479	4.56199	4.22353	3.93894	3.73811	4.42926	3.51815	4.77812	1.58477	0.668668	5.0853	1.31055	2.58828	4.22028	4.93178	2.73481	3.03156	3.04484	2.54216	2.5778	3.54359	3.81239	3.6433	3.82594	0.63835	0.322295	5.53021	2.69483	4.48786	0.13155	3.3954	3.29554	3.87774	3.95604	4.87963	4.91577	4.28527	0.816962	4.97525	2.86434
Alpha-Ketoisovaleric acid	6.04335	0.0431235	6.31516	5.28334	1.99342	0.0512203	13.7512	0.899475	2.78179	15.4407	9.69307	3.69754	12.0036	8.592	2.75929	4.2503	0.991919	1.16042	0.298338	1.65599	0.409064	0.77873	2.78221	0.457138	3.69143	1.07078	3.07015	7.44164	3.7389	8.96093	1.99027	0.597865	3.15237	0.0931308	0.237235	5.11651	1.36064	1.79658	0.0966927	0.98434	1.52733	3.686	3.62114	2.0812	6.28755	3.67046	0.212181	2.85033	0.340023
Methylsuccinic acid	2.284	0.100853	2.13421	2.55397	2.50042	0.299326	4.0008	2.57005	4.0954	3.73302	2.40456	2.48834	2.62586	4.6426	3.20082	2.89794	2.55962	1.0775	0.30993	3.58863	0.540977	1.26956	3.42818	2.46721	0.979888	1.62227	1.84522	2.54216	1.86337	3.00372	3.72107	1.59954	3.59019	0.298945	0.27277	1.3821	3.32763	4.39502	0.1377	1.86919	3.6251	4.97257	3.51027	3.62387	2.61187	2.14832	0.360479	2.18319	1.8247
Oxalacetic acid	5.3886	0.287129	4.80093	4.40791	7.6532	0.399917	6.73174	7.55183	8.84131	5.02379	5.38736	4.2483	6.63916	5.36542	4.38004	4.97169	7.25324	2.23048	0.625044	3.87721	1.56364	3.34719	5.8597	4.75087	1.93206	3.64805	3.6671	4.16632	3.69378	5.41774	7.34737	2.26584	6.8095	1.05351	0.533104	2.59225	4.57102	8.44651	0.198793	3.77739	6.37439	8.1528	5.35914	6.82563	5.56293	6.37402	0.722445	9.16371	5.06702
Oxoglutaric acid	0.0742516	0.0225088	0.0610335	5.73667	0.169724	0.000792633	0.774095	2.7303	0.0740886	0.482579	0.22221	0.891161	3.83834	3.32119	0.979994	1.31285	0.513696	0.131607	0.307332	0.828976	1.02825	1.70705	1.64924	1.61429	0.582566	0.0861475	1.76901	2.4701	0.01346	5.56889	1.34758	0.569278	0.0871543	0.00105319	0.757073	0.426735	4.19677	0.00869952	0.016882	1.13171	1.0649	1.63865	2.80368	3.39248	2.61913	11.6478	0.377063	0.0506145	0.071345
2-Hydroxyglutarate	2.4558	0.108615	2.82198	1.46298	4.95237	0.203274	2.20692	1.64984	2.48832	2.71154	1.71234	1.75318	2.0337	2.31161	1.65704	2.11978	2.13264	0.850958	0.362068	1.84696	0.962282	0.691629	1.53962	4.30362	1.53911	1.62744	0.0380166	1.54763	2.53143	1.29457	2.38822	3.06543	1.67805	0.520863	0.147896	3.02503	1.79484	2.10291	0.0915432	149.646	2.11164	2.26422	4.37653	3.95728	3.76187	2.06543	0.423384	4.17649	1.8348
Fructose	3.10431	0.158996	9.03716	5.51153	3.35714	0.273057	3.1415	3.01629	6.25761	3.85381	4.45704	4.14319	5.25758	4.80803	3.2219	4.29007	5.07595	1.66334	0.489559	4.30663	0.86107	2.90991	5.8822	4.5746	1.83767	2.19574	2.95655	3.91064	2.85345	3.16961	3.43206	4.37576	5.79898	0.379778	0.35871	3.8566	4.07599	5.16053	0.181318	3.28928	3.25005	5.0146	4.97163	3.48979	5.17305	2.22247	0.370617	4.21724	2.84974
Glucose 1-phosphate	4.00635	0.172606	3.29461	3.05405	4.50586	0.354925	3.67331	3.23003	4.9974	6.47719	4.62987	3.86665	2.94694	4.51727	4.99138	4.93173	5.24204	1.73128	0.758416	3.42209	0.833847	165.981	2.86242	1.4699	1.68915	2.8718	2.48673	2.83491	1.73793	3.60521	0.0755103	2.07855	4.39962	0.757698	0.444924	2.3218	0.184093	4.25797	0.326949	1.78204	3.725	4.21378	4.95696	4.90721	6.35747	0.0797141	0.0103927	3.30378	3.00917
Geranyl-PP	3.2042	0.131461	2.13655	4.95866	1.64211	0.337266	5.21926	7.51773	4.9088	3.37237	3.75559	5.44442	5.02045	5.22464	4.84846	6.19231	5.45688	1.32126	1.0266	4.92223	0.341932	2.78038	4.02076	2.36632	0.574868	1.72562	6.20584	2.53847	3.09768	3.50428	3.33963	1.21074	4.08956	0.784009	0.543331	2.00291	5.24569	4.27874	0.135488	2.51395	4.16092	3.8581	6.73506	4.55729	5.10692	4.12524	0.234679	4.39349	3.16704
Adenylsuccinic acid	3.43236	0.161126	6.19908	4.72945	5.88428	0.249221	8.41233	4.62144	3.17457	5.76381	3.12352	6.64848	6.84995	5.68898	5.92391	4.8924	5.60605	2.19839	0.639519	7.39035	0.770978	3.33869	3.81344	4.39251	3.83319	2.67761	2.30169	4.70382	5.03195	7.33275	4.13431	1.93477	4.12309	1.46176	0.285778	2.22787	5.68118	4.17373	0.226607	3.6759	3.88406	3.94546	3.49387	5.56681	6.53225	3.78063	1.13226	3.62188	5.0124
Glycerol 3-phosphate	7.24893	0.316372	7.39795	5.92013	6.23531	0.600374	4.33602	5.81871	5.0724	4.64692	6.76608	5.46985	5.0235	5.11438	4.81118	5.47753	4.9939	1.95871	0.00452245	5.46413	1.34381	2.96824	5.96932	3.37464	1.75784	3.39415	3.80939	3.19624	3.6123	4.98285	7.28876	3.15671	4.93836	1.80952	0.636656	2.2038	4.07353	6.93332	0.276838	3.28601	5.40802	6.49527	6.19643	7.24554	8.31805	5.85038	0.469998	9.99307	4.78451
Glyceraldehyde	0.580356	0.741274	0.807875	1.90895	5.85576	0.1691	1.74371	5.37904	1.96531	6.05836	1.54993	6.04359	6.27125	1.02579	1.96478	1.90594	4.46753	1.22713	0.243314	1.71079	1.78287	10.9931	11.4389	1.48037	0.878326	2.52832	4.11852	1.18696	9.06582	1.26512	2.55693	1.3409	1.34533	0.606762	0.247636	8.31275	3.85848	3.90107	0.214965	1.97148	5.99008	7.22889	4.65791	1.77691	3.24214	3.49385	0.647267	1.25328	1.84556
Pyruvic acid	2.62877	0.0816972	1.5003	1.10032	2.97191	0.223369	2.62231	2.62922	2.73248	3.57926	3.19927	1.44253	0.816544	4.18112	3.14665	1.34842	3.16474	1.41072	0.0246126	3.05896	0.00508601	1.43545	1.62218	3.59137	1.56564	0.662699	2.21007	0.211624	0.818018	0.536339	5.64379	2.13149	5.43133	0.732393	0.435501	4.37137	2.8199	2.47563	0.153153	2.31487	2.65739	4.74877	0.0171537	0.0538831	2.98181	0.0285991	0.450827	3.49419	0.150465
Methyl-3-methyl-2-oxopentanoate	3.099	0.141151	2.3424	3.13511	2.86113	0.295033	4.37088	2.7132	3.33127	2.77202	3.01951	2.46111	1.46849	4.00558	2.58459	3.52673	3.90987	0.876405	0.353464	4.83191	0.710897	3.24946	3.99154	1.93809	1.30327	0.809288	1.9299	1.54482	1.49223	2.35601	1.77244	2.02536	2.81949	0.398355	0.284481	3.19154	2.85961	5.39578	0.173615	1.81876	3.12308	3.57421	3.82145	5.34532	2.67993	3.32634	0.521359	4.13233	0.364197
Isocitric acid	7.19062	415.115	1.79424	4.42472	2.1179	0.176555	3.10837	4.41369	2.5742	3.82311	1.03417	5.02924	3.98708	3.72338	5.09827	6.89856	5.26407	2.012	0.606213	1.90022	0.377042	2.54843	3.40111	2.33813	0.932821	1.60641	2.57124	4.29387	2.50996	3.9596	4.93202	2.51632	5.28504	1.97194	0.441372	1.69303	2.12905	0.00264688	412.476	2.70046	3.77725	4.01982	4.03107	3.67859	1.45258	4.78705	0.252573	4.79724	2.92712
Homovanillic acid	3.25168	0.116351	5.69409	10.1518	1.62183	0.124616	4.06972	2.12163	4.16814	1.83889	4.92867	5.15561	9.99748	2.54608	1.11759	4.30047	9.81841	1.21185	0.182018	14.2343	0.679074	1.7999	5.08524	5.99389	1.01853	4.51288	1.2439	1.66161	0.669287	1.30623	6.13028	1.0422	3.05355	0.35729	0.0898126	4.0726	5.32862	6.47696	0.0978313	1.66515	11.0068	4.49046	4.98821	6.52648	10.0135	4.35097	0.700387	2.11742	8.28347
Trimethylamine	2575.2	6.78e-05	211.769	46.934	28.1187	0.53708	31.3482	33.4803	26.3686	10.0216	0.157765	31.609	35.2991	37.8317	38.4293	0.564094	0.0666551	37.0413	34.8639	4.16672	31.9927	29.0377	37.371	32.1376	20.9167	2.04e-05	32.6895	33.651	41.923	28.2573	38.101	0.24975	41.655	41.8475	36.5546	24.08	18.5065	27.5406	18.3129	26.6611	14.6324	43.988	34.1722	37.8532	8.4174	31.8407	23.0253	26.682	17.0894
Glycine	1.13986	0.000393632	21.0819	44.4604	31.506	0.72406	40.4292	41.2841	19.7444	17.7613	0.181864	50.9882	35.6168	52.1412	31.4149	0.711746	0.0648224	30.8821	73.7369	3.50754	46.8154	28.1626	45.5508	32.8648	34.3843	0.047637	39.8742	28.7064	31.2422	37.9991	56.6206	0.44333	37.5538	0.0340451	36.3085	35.016	17.8939	42.137	0.0342463	34.9985	17.8984	38.0112	33.9126	40.2633	8.73906	29.495	44.9793	29.3023	15.4287
Trimethylamine N-oxide	0.544033	0.0465491	19.0283	32.7707	12.045	0.410041	7.79632	17.3318	10.5279	15.7079	0.111081	30.2649	18.9005	34.4015	59.9018	0.395279	0.0664112	39.3707	11.8342	5.01739	9.39204	6.84186	43.1767	5.16803	15.482	0.0156243	22.5344	75.5437	55.9034	7.53877	21.646	0.39205	15.0443	55.6169	6.79931	31.205	21.9382	5.22088	14.6366	16.847	25.3699	28.7273	28.5599	10.6833	1.06823	7.3605	26.1377	7.33604	17.7339
Sarcosine	0.0183402	0.082725	49.1652	35.5837	36.7139	0.412739	1.15788	22.9178	501.365	1595.28	0.0951754	14.7479	36.2081	56.9378	141.003	0.386555	0.00761658	30.759	23.4588	2.76722	34.6208	20.7209	43.6027	38.9159	29.9444	0.000775795	23.5733	29.2791	66.044	19.4011	20.241	0.258712	2.51515	50.5454	22.9796	33.1106	29.5631	0.910805	37.8997	29.5852	1112.05	28.1018	39.2265	2.17336	3.67975	52.2432	35.0024	37.8239	13.7965
Alanine	1.14501	0.0780245	22.9568	42.6932	34.7457	0.638305	39.2576	38.7134	24.658	9.90225	0.269094	37.0407	38.0675	42.5398	39.3777	0.483717	0.0660432	46.0937	42.1586	3.77388	56.1673	36.2171	55.8601	43.1996	47.264	0.042782	41.2054	29.7313	29.966	37.5486	40.2943	0.520055	35.7365	45.4417	62.5779	39.1508	34.865	39.5723	31.5972	43.4359	20.4361	46.6108	39.1131	43.0625	8.35759	37.3369	47.9266	36.5054	19.8685
Cadaverine	1.27593	0.115298	64.2986	53.9823	45.7228	0.951271	46.0601	53.5243	53.0505	19.036	0.450832	56.0487	85.9819	84.0885	39.577	0.838523	0.111646	45.9506	46.5152	6.77797	48.4396	8.54414	71.8916	7.94103	32.1351	0.08548	68.3512	51.1559	51.2741	156.615	64.258	0.425863	3.34314	49.3231	157.528	27.9581	2.91037	83.8513	40.6011	82.6516	28.159	30.3895	38.853	30.8705	10.226	53.5819	40.8185	45.2536	31.9243
3-Aminoisobutyric acid	22.0778	0.00209698	266.845	48.5939	10.4147	0.571544	32.1458	42.6014	30.7568	14.2463	0.264155	38.2646	37.4355	32.7416	55.3398	0.54421	0.0560589	53.4741	46.8113	4.54446	45.9396	28.9354	44.0503	47.1366	29.0158	0.00487163	53.0034	47.7205	33.2586	45.0586	39.1242	0.308838	43.9774	3.37675	46.4265	30.1463	19.4662	68.1584	1.36429	56.9089	24.6992	25.8162	43.1564	35.6212	9.92549	27.5506	40.1716	35.5663	20.4416
Choline	0.786129	0.0459091	26.8556	44.8626	29.0991	0.534725	29.664	35.1258	26.3801	10.7679	0.1665	29.6624	33.9387	37.2667	40.7284	0.583282	0.0638777	38.5824	37.0067	4.09227	31.0767	29.8043	36.4493	34.7788	20.7849	0.0407177	30.1091	27.9316	39.5427	26.7943	37.6058	0.237761	37.8491	38.8585	33.2269	23.2992	23.1139	27.6052	18.1733	27.1835	18.195	40.1291	33.9315	33.7591	8.54656	32.2257	22.8069	26.813	16.2891
Dimethylglycine	0.948904	0.0239	52.1806	56.4162	46.9722	0.413049	45.9911	31.9555	45.1351	13.2762	0.108983	25.2755	45.6843	76.5253	51.8269	0.527957	0.0976458	57.7607	36.1613	6.01957	28.0683	28.7902	42.1904	33.3774	17.6337	0.0346924	28.3328	31.9739	59.6997	30.3332	31.6748	0.208698	45.4208	40.9869	47.9055	30.3609	18.4743	33.0162	31.2743	35.3569	65.139	52.6232	50.5453	29.8153	6.07289	65.9381	40.3941	35.5526	18.0584
Serine	0.9273	0.0521683	26.0121	37.2039	28.8377	0.619288	46.3056	42.0004	26.3536	15.2501	0.194872	40.1473	44.0417	41.9049	49.8996	0.456953	0.0686826	40.7131	58.3316	4.9857	76.2278	35.846	48.4167	61.0672	66.6172	0.0504372	42.6206	39.4507	29.0982	41.4574	34.1406	0.581357	39.7811	29.5779	32.3277	65.0682	27.5606	46.6061	17.5992	51.7448	13.3407	33.2916	33.525	30.3824	7.73642	45.9425	80.394	34.3269	16.1473
Cytosine	0.0790127	0.0128934	31.4501	NA	41.0707	0.327319	18.2928	39.3662	59.0894	24.8111	0.135966	NA	51.6515	124.512	80.7962	0.333841	0.0708168	NA	NA	3.75256	NA	NA	NA	32.8159	1.9542	0.0063749	59.1735	64.0182	31.5769	29.3949	NA	0.286612	57.0262	1.20188	51.8435	55.9178	NA	2.00715	16.1437	47.994	6.6584	43.1795	81.3424	26.2548	9.81083	NA	NA	NA	10.4843
Creatinine	1.05544	0.0605145	36.4038	33.1956	25.1506	0.54169	39.3574	35.8699	37.0308	15.4829	0.190509	35.3314	39.3992	50.7006	38.3699	0.579681	0.0725786	29.8703	43.8826	3.82418	32.9912	25.1141	41.0024	32.6798	49.1305	0.0426616	40.9533	41.3808	34.494	34.7248	39.5855	0.291061	38.53	1.67e-06	33.5417	35.3207	31.6814	41.7915	50.525	30.9461	22.5161	38.4911	37.4141	42.0542	7.68013	43.7269	35.3175	27.7335	16.9074
Proline	0.471042	2651.27	48.8071	33.8454	23.4531	0.583545	60.9079	35.8484	24.2875	45.745	0.29614	36.405	32.1611	28.8011	29.6491	0.482012	2649.46	34.5842	40.2473	3.73057	59.7775	44.2182	57.9407	62.1813	83.1336	2652.63	37.0851	29.2356	37.2174	37.2549	40.4283	0.450553	118.541	0.00126739	39.7188	43.4566	44.9813	0.00234988	0.001819	41.9038	23.1026	39.6739	33.3672	32.5064	9.39181	24.712	56.8139	39.7983	14.2727
5-Aminopentanoic acid	0.943209	0.0810978	23.4135	42.8245	30.2488	1.03738	41.9624	58.6351	42.7496	18.3906	0.267719	18.8871	34.0114	1.27354	62.4454	0.824204	0.0712363	31.895	65.8893	7.18264	64.7475	29.5531	40.7444	33.4987	28.0271	0.0334199	46.1681	40.7831	30.3444	40.9828	64.3579	0.142887	45.1979	32.9226	47.7832	35.7318	51.6189	57.9749	37.9593	37.7449	16.8981	54.2762	48.0993	40.0188	9.20047	48.2097	19.2936	12.8608	13.7349
Betaine	0.471058	0.245105	16.4296	54.812	14.1255	0.687551	24.4301	45.982	40.7967	16.0529	0.233942	37.7731	53.1367	48.6081	49.6912	0.691728	0.0672843	66.7892	41.6199	5.81304	43.7031	45.3376	46.6484	50.926	13.8283	0.0359923	35.13	41.8976	39.12	51.6345	45.9023	0.368426	21.2215	57.0559	56.8543	72.6663	32.9132	46.2899	65.0833	49.3034	13.3768	0.0694409	60.1688	26.0596	8.72251	34.401	39.4652	36.4162	13.7738
Valine	1.21165	0.118864	31.8311	37.3672	79.6957	0.673411	33.1848	38.5861	31.4771	15.8766	0.209603	34.2853	38.6135	31.9532	40.6291	0.523544	0.079801	33.2455	37.9496	4.30892	48.9872	44.5344	57.5411	44.2163	35.4073	0.0418177	37.0769	34.9627	42.6437	35.7587	27.5399	0.291241	33.8274	44.6783	34.4985	39.8404	41.8083	73.6438	27.0394	37.6323	17.7473	32.7673	35.6486	36.4279	7.76606	30.7605	46.568	31.4949	16.2859
Indole	NA	NA	NA	NA	NA	0.392278	48.9579	22.924	29.6418	8.12522	0.134213	35.7431	77.2394	22.9651	26.9743	0.79958	0.0572033	34.1258	NA	8.13533	NA	77.0472	NA	67.6229	NA	NA	23.7259	112.771	84.5516	56.5375	NA	0.116821	32.2645	NA	45.9141	50.9309	38.2885	NA	NA	29.6547	12.9616	NA	55.2134	23.8952	7.60506	NA	NA	99.6353	32.843
Homoserine	0.997126	0.0467243	25.3034	31.7866	50.8656	0.556435	34.9303	38.3692	26.1233	13.8253	0.295536	40.8064	43.7212	37.5548	44.208	0.664233	0.0768988	42.4127	57.3767	4.90411	61.9043	42.6612	50.75	57.24	42.8417	0.0578579	42.5163	27.7688	45.7571	48.6044	33.6399	0.362643	32.1674	40.2112	36.6199	41.0731	36.0028	40.6008	30.3261	48.4084	13.8715	39.8317	34.164	52.4131	8.69728	36.7938	57.583	48.1978	16.4245
Threonine	0.951209	0.0441025	24.762	30.8262	51.7691	0.543587	37.7832	38.7593	24.1399	13.3149	0.297044	39.2842	45.2711	36.9663	46.1107	0.667524	0.0708393	43.6004	57.1518	4.40367	65.3114	38.1834	52.9385	63.7257	42.8609	0.0596387	38.9187	29.0765	45.9485	53.0519	35.7164	0.355281	29.9157	40.7484	37.725	40.8274	37.8754	40.6565	29.9789	51.0977	12.7706	36.5447	32.6863	49.7532	8.6426	37.3416	61.2521	44.374	16.2048
Cysteine	0.784986	NA	14.5956	NA	NA	0.270171	NA	NA	25.956	20.0815	0.0496544	12.1114	NA	13.21	18.4992	0.165414	0.0360478	14.6972	NA	8.08777	NA	NA	NA	34.2765	18.5987	0.0215966	NA	NA	NA	NA	NA	0.0880208	NA	23.3504	72.8647	NA	NA	NA	NA	NA	2.93607	NA	18.0526	92.6398	3.85746	NA	NA	14.1733	33.5947
Niacinamide	0.503518	0.0233912	5.50273	41.1326	7.45831	0.434505	14.2438	20.1987	10.0315	8.43876	0.128227	12.7737	30.5264	16.3886	12.0474	0.1852	0.0198158	15.1586	20.5453	2.71566	24.2703	10.633	17.0808	11.7969	11.4947	0.0192163	12.5057	45.3954	34.0183	8.55143	30.7028	0.173432	23.8366	30.9511	24.6486	13.0472	2.37634	11.9062	7.69562	7.96536	4.11521	17.9416	15.186	9.82294	3.50917	6.32396	4.04248	11.346	7.67415
Taurine	0.582793	0.0619655	11.3269	25.732	9.37712	0.446062	16.2116	28.9319	16.1889	8.6875	0.116742	18.9666	32.1577	22.1599	14.2893	0.323984	0.0312903	15.9961	15.8819	1.52971	22.529	21.3927	16.4552	18.6002	9.89331	0.0321385	20.6795	42.7879	38.7612	23.8394	32.8997	0.195018	22.7323	32.0726	38.1985	10.0971	10.645	19.5178	13.3791	13.5424	6.01829	29.3036	17.3979	18.1632	4.93015	18.2256	12.9613	20.4403	12.1669
Pyroglutamic acid	0.81587	0.0711768	38.6126	86.1029	77.1161	1.16071	46.7778	42.0455	22.4446	11.287	0.333262	65.8045	58.4748	31.1378	36.2662	0.275847	0.254635	50.9487	43.2189	4.07236	39.1131	39.607	56.1769	41.2473	31.9569	0.0427796	38.0646	31.5825	22.0471	36.6235	35.3183	0.375757	29.8929	54.5675	43.5659	41.6113	29.0609	56.9286	61.1384	10.4391	74.8793	37.9399	68.9546	29.1743	0.937926	41.2191	43.9388	40.7831	15.4715
Pipecolic acid	0.698094	0.0554407	162.902	75.5945	128.03	0.69909	53.0297	20.4179	25.8987	4.75764	0.208077	27.8332	54.9563	35.8751	25.4148	0.344486	0.600068	125.917	27.5689	1.97869	18.6749	91.2726	27.5498	37.643	44.0856	0.0265861	36.0236	16.7435	34.2236	28.5178	20.073	0.0614808	27.1807	25.7454	25.074	51.7547	32.3292	21.5355	84.2475	258.824	155.576	31.8127	54.1602	12.8791	5.04082	29.2731	30.0209	16.981	8.4125
N-Acetylputrescine	0.944284	0.0982853	29.6956	42.7498	45.8877	0.495967	47.0712	43.9065	28.0991	14.8045	0.20482	32.5932	1.39031	0.518928	0.757191	0.660285	0.0659861	39.1953	78.9656	4.29993	41.039	24.6199	27.9332	1.8134	25.3039	0.0527408	50.9098	0.436757	17.5483	29.4727	39.6014	0.00899984	42.5286	50.0566	44.5899	26.9405	36.9342	43.4892	33.2111	18.0472	16.1862	53.7411	40.8822	44.3199	18.0833	42.8957	40.9984	24.348	14.9164
Creatine	1.30161	0.0646559	28.7797	32.2683	59.4936	2364.7	58.569	53.2048	24.9856	10.3964	3.39e-05	45.6755	30.3371	82.7781	36.5402	8.16e-05	0.0902113	49.7802	53.8987	1.73298	46.1621	25.1258	63.7323	46.3874	33.7418	0.0325128	42.2866	37.2075	58.798	42.4054	34.3023	4.34e-05	50.0243	35.4315	23.9502	23.9245	79.1975	45.4501	28.4408	52.0406	30.2301	23.8491	42.4851	55.8652	14.5843	25.2008	66.0674	32.3621	10.5031
4-Hydroxyproline	1.03962	0.0563717	27.7018	105.871	56.2665	1.02331	57.4423	41.1262	48.8697	59.7748	0.182942	23.9252	97.229	43.5029	31.6915	1.23824	0.0699854	26.3171	38.9782	2027.8	33.4282	25.0446	92.0811	20.8361	27.06	0.0419284	31.8547	45.0945	24.7795	52.1184	69.7881	0.919532	31.9146	71.1931	27.3122	52.1956	23.0439	20.475	50.8531	38.1471	21.5502	28.6808	22.6118	19.0703	11.6524	46.7958	43.6787	21.4231	5.49621
5-Aminolevulinic acid	0.305566	0.0260434	11.0145	52.2475	6.89716	0.137756	17.4612	19.5419	13.9245	8.61677	0.114778	7.68729	6.27765	20.5006	11.7433	0.0593653	0.028463	9.19923	63.7264	1.34703	58.5674	3.11789	65.3115	1.63332	10.131	0.0103732	3.50542	2.51278	18.4857	26.0514	64.166	0.180735	15.9302	3.65069	13.2213	15.2713	30.3274	2.94112	8.17107	9.38947	7.51229	20.2779	6.68369	29.435	0.912957	68.1178	59.4514	2.30638	1.56929
Isoleucine	1.17737	0.0669397	36.5153	41.3634	54.2987	0.678064	35.1123	34.5437	35.1547	17.2758	0.285438	40.1223	34.4568	36.8166	42.303	0.513794	0.083675	35.6681	38.6314	4.26074	59.2852	34.1073	75.5026	49.6112	39.6179	0.0326721	35.9323	33.8191	54.8888	41.0061	35.2385	0.334872	38.2184	19.8805	31.8677	46.6471	58.6923	35.8469	22.1745	39.8724	15.2117	28.8651	46.1959	42.7504	8.53323	33.68	57.335	34.4869	17.5446
Leucine	1.04017	0.0671848	23.2802	37.8475	45.4695	0.591362	38.2345	35.8898	33.529	16.6965	0.247707	37.7524	36.6865	30.3763	32.0758	0.645338	0.0762899	32.7943	29.2329	4.18433	57.8666	28.8141	58.1181	47.7028	87.5805	0.0367354	40.761	36.6582	45.1442	35.5118	29.2723	0.363999	40.168	42.1356	32.3515	42.3682	48.6352	76.3234	46.1137	33.7873	15.2635	35.3731	38.303	40.3756	7.96119	27.3576	57.9583	30.575	18.2091
Ornithine	1.08759	0.0374679	36.5714	33.9336	50.1946	0.556654	38.3705	45.0457	29.2724	12.4226	0.236945	40.0377	31.338	44.2728	41.7962	0.582612	0.0665243	52.3501	57.9893	3.53603	57.9894	48.1851	54.5536	37.0153	24.114	0.0349985	46.608	34.1503	43.2115	56.3723	37.6101	0.219897	42.5987	48.8542	53.1757	40.18	24.3549	27.1848	23.334	52.9594	20.8114	35.0749	28.9663	33.4187	6.43391	44.0314	41.6113	26.7256	21.2044
Asparagine	0.110354	0.00303585	1.67349	1.9031	15.0095	0.05534	4.52007	6.37583	1.47202	1.88808	0.00817157	3.65927	2.45109	5.41051	6.4281	0.0493286	0.0127021	2.2835	3.04701	0.311151	11.2114	5.94987	3.98772	8.7662	5.70082	0.00154032	3.47387	1.712	2.62452	7.75022	1.7997	0.028043	2.24592	2.37625	0.185514	7.88843	1.5448	5.99825	1.08268	14.1767	1.7831	3.24764	1.98604	5.05213	0.34126	1.98052	10.8608	2.44909	2.00305
Homocysteine	0.548256	0.0771069	53.7312	7.22142	52.5032	0.305296	51.7386	27.3135	20.5923	8.96015	0.0204763	110.139	25.9299	75.4429	64.9201	0.328898	0.195546	24.9233	14.5023	11.2826	49.4134	30.7778	47.9527	18.5833	13.0414	0.518864	27.2916	34.6846	29.6211	19.8611	37.5499	0.147367	43.1597	30.6562	3.22309	39.5065	29.0937	2.41092	28.2851	85.4994	23.0453	66.8493	17.1171	29.5	12.9086	108.277	13.0196	37.5803	19.7657
N-Methylnicotinamide	1.37877	0.0898572	101.072	21.7682	9.61731	0.130197	50.1358	48.7642	60.503	43.7847	0.0317617	21.6546	43.2465	12.737	32.7073	0.0103169	0.30486	19.9126	23.8849	0.0573849	10.0403	9.08265	13.0835	20.2809	21.8979	0.0444662	18.9973	33.5983	13.8195	11.7454	15.512	0.00462178	37.9563	26.9036	13.2652	12.3182	9.35312	25.2879	23.7628	11.6622	13.2227	27.137	28.095	0.893766	16.0492	12.9955	11.5461	21.8508	59.2714
Tyramine	NA	NA	NA	NA	NA	0.864114	NA	NA	48.8393	NA	0.134192	NA	NA	NA	NA	0.627144	NA	NA	NA	7.69625	NA	NA	NA	NA	NA	NA	NA	NA	NA	NA	NA	0.177975	NA	NA	NA	NA	NA	NA	NA	NA	17.1963	51.9876	NA	48.5265	5.87331	NA	NA	NA	16.7983
4-Acetamidobutanoic acid	0.661958	0.0697974	51.0421	31.2888	23.929	0.234891	33.6659	38.3221	28.1712	16.3186	0.103382	46.3078	44.9557	55.0829	49.5776	0.883078	0.0838685	38.753	49.2616	4.62103	24.8702	20.0583	25.5463	31.0419	16.9058	0.047104	39.4817	50.6352	30.0507	26.1638	37.2229	0.241563	42.0476	50.471	33.3014	32.3016	27.5266	21.2713	23.6275	27.0028	20.2864	42.9457	30.04	41.1989	8.05215	43.2321	40.1693	23.9294	7.19698
Spermidine	0.377025	0.0360936	94.8816	NA	7.81429	0.343712	25.5775	31.7539	19.0374	19.7576	0.13165	NA	50.0973	37.0389	65.7544	0.120287	0.192156	NA	NA	2.09981	NA	NA	NA	15.4175	18.5743	0.019795	26.6992	51.3414	50.1985	15.1051	NA	0.119622	14.1444	28.5193	32.3668	6.76492	NA	39.6927	27.9932	36.9993	9.10333	19.7432	91.263	42.1025	14.4745	NA	NA	NA	10.6901
Glutamine	0.00417877	0.00882826	0.684312	0.207785	1.14927	50.5913	10.2017	13.6804	0.227699	2.02914	0.0107538	7.06402	0.17594	1.71822	0.770751	0.240582	0.0101055	4.06638	4.69274	0.000657455	10.5039	0.0274413	2.47997	48.8473	4.79245	0.00139253	0.742385	0.545917	0.223457	5.18171	0.343567	0.0261191	1.53137	0.14472	0.25074	8.8919	10.5524	0.287568	3.54819	11.8722	4.92548	11.8242	28.9278	30.6084	5.80506	1.29598	20.162	0.276026	0.554783
Lysine	1.03846	0.0667593	29.932	31.3172	59.6753	0.580889	44.9102	57.8838	34.1734	10.0863	0.255466	50.362	37.7661	42.3246	42.983	0.602394	0.0911952	37.8534	44.796	3.79164	74.0289	30.531	46.3609	75.8003	79.2399	0.0460842	42.782	27.7355	38.3755	57.4795	30.8273	0.437208	38.9207	0.0030193	44.2693	58.6203	45.3315	44.6062	28.1805	56.5303	16.0711	35.2181	39.9732	39.1665	8.21154	27.9158	106.669	36.5886	19.6072
Glutamate	1.6824	0.0940055	46.9152	64.7716	43.7134	0.791974	41.9257	48.4671	39.4434	17.9744	0.365316	56.7101	63.4407	54.5391	52.082	0.730695	0.0896105	52.4553	52.412	5.80565	44.1048	52.2767	61.4126	18.6694	43.092	0.0610478	63.5539	51.6739	43.6576	75.2249	57.935	0.404053	55.9906	59.2225	73.2697	27.1643	27.1637	66.1012	32.5889	46.3511	25.4083	41.7958	33.2748	35.2655	10.3572	53.2087	37.8168	53.3282	25.7148
Methionine	0.893392	0.0392181	28.1801	31.1796	60.7154	0.656697	46.6439	40.006	24.0712	12.5463	0.234418	36.4371	27.1665	28.3946	61.4371	0.399818	0.0766827	36.5669	37.9705	3.74887	118.814	28.3755	66.4876	87.1468	91.3173	0.036573	30.2976	26.1502	51.9707	44.7037	28.1477	0.758058	30.8648	24.0926	30.4537	94.9009	39.5021	42.1002	23.0916	43.1325	10.8668	30.3425	27.7861	39.7986	6.91029	32.6756	126.641	50.3088	16.6052
Histidine	1.11359	0.0615188	27.1052	59.1233	36.3654	1.23931	44.1134	55.1858	27.9146	10.2667	0.496649	37.2788	42.8764	45.1421	54.489	0.110392	0.0711835	48.502	46.4007	0.00155615	65.943	39.513	44.7715	54.8276	63.4543	0.0468166	37.0469	35.3002	33.4311	49.3623	35.2611	2614.87	38.7035	52.6831	48.1425	37.9618	27.2666	54.5233	24.4898	48.72	19.8651	40.5008	43.601	41.7495	0.00122236	42.0274	68.5371	39.6189	40.0991
Tryptamine	1.077	0.0410357	17.2903	14.8864	6.69586	0.540586	119.308	15.1051	13.3973	32.1284	0.279606	NA	21.9387	2.98448	3.0811	0.361109	0.0511898	NA	13.5231	1.68195	9.14724	NA	17.4546	4.81827	18.5956	0.0197858	28.4689	6.24102	53.4497	93.5404	12.8024	0.46125	24.5286	32.1084	27.3247	9.28768	NA	44.6691	42.0013	27.7715	23.36	16.4581	120.109	53.5908	12.4087	14.0856	7.25358	NA	12.2205
Carnitine	1.15354	0.0771294	25.3388	43.6889	34.8353	0.666379	40.6851	49.5794	31.6202	16.3629	0.256022	40.8759	46.8548	42.3432	40.6357	0.545846	0.0798019	41.746	46.2463	4.21302	38.2832	35.5746	51.4275	39.5075	31.0017	0.0342745	45.2337	43.6096	35.6202	39.9007	42.3594	0.257443	38.6634	41.1029	30.3628	29.5198	24.7976	45.5575	27.9174	35.1867	19.5772	37.8093	41.4872	44.5109	9.92877	38.6806	34.0764	35.65	16.5631
Phenylalanine	1.1063	0.0568332	26.5556	34.9464	36.9496	0.550085	48.2488	40.313	40.5254	12.2536	0.25065	35.8759	33.8465	36.2618	40.703	0.5176	0.0977374	46.6791	56.5448	4.20262	67.2778	39.9362	53.2957	48.1817	46.8244	0.0680888	38.8653	59.1814	40.3607	39.1706	38.3605	0.353136	37.0367	31.9392	35.8092	45.088	36.2667	39.4542	23.983	52.1191	29.4339	41.7603	45.3459	35.557	8.5403	57.4739	48.5473	27.6955	18.2058
1-Methyl-histidine	1.7853	0.0139827	26.8078	54.1053	45.9992	0.231034	15.4326	83.6481	22.2298	0.0459708	0.0493831	35.3414	18.6237	38.5522	28.1131	1.71106	0.0249314	192.864	118.956	3.04079	10.1946	4.77212	28.9651	7.86216	9.89603	0.00677977	30.1601	93.6702	8.99966	26.3236	15.378	0.035669	6.61779	30.7833	36.8934	48.4432	384.13	11.0539	11.3866	70.7168	103.1	6.47918	8.41523	11.8837	2.51197	7.1117	36.1716	12.3871	76.4786
Arginine	0.937253	0.0692838	41.0117	28.5002	43.0954	0.749631	49.3424	51.7945	40.7198	13.0307	0.303021	43.7751	33.463	40.3942	45.0396	0.00135842	0.0794395	55.8535	36.1813	3.6648	115.394	39.4529	58.683	95.0788	113.602	0.0548973	68.3004	41.8955	36.898	53.7026	26.3673	0.00107878	34.1192	25.9299	47.947	87.345	31.8245	43.2018	25.9663	53.7931	16.8711	42.1332	38.348	42.7665	9.98849	44.4548	136.602	56.2654	24.3983
Indoleacetic acid	0.792455	0.0905112	27.376	34.372	29.3081	0.054355	41.503	80.7702	49.9079	23.8759	0.0265103	44.8759	41.9808	45.0424	38.8972	0.0187416	0.103132	39.8657	75.1363	65.4423	60.6145	14.7232	23.9882	34.4937	26.3152	0.056138	119.714	32.0695	24.6441	48.9209	102.425	0.00797151	32.5582	86.8184	46.2065	35.8822	66.0962	32.6159	18.757	27.2734	37.678	132.783	45.8622	47.2516	0.101457	39.9879	23.5047	95.7505	219.8
Glucosamine	0.824604	0.0923102	23.4996	NA	24.6777	0.664361	12.2214	41.4274	14.5148	8.02864	0.139345	30.6266	36.9559	56.0066	36.2684	0.179478	0.0370014	94.2986	NA	8.08468	NA	46.0937	NA	71.7458	601.608	0.0146528	45.0943	38.9741	35.1421	102.901	NA	0.0763708	42.1578	19.2772	9.33722	50.798	26.2081	35.74	103.9	106.794	14.4178	41.1545	42.4957	61.7733	16.0842	NA	NA	16.2431	33.5813
Tyrosine	1.06008	0.0468886	23.9947	35.6254	54.1537	0.689602	42.0593	38.3409	34.0056	11.7619	0.300559	46.9953	31.8726	0.012015	38.5284	9.89e-05	0.116076	43.0008	44.8912	3.80795	76.474	29.4535	61.7053	60.8344	52.0521	0.0394134	40.4801	26.7758	43.294	36.0752	24.74	0.512215	30.955	19.4838	32.5684	74.1203	81.468	40.0384	26.3313	37.5413	10.2238	43.184	39.809	34.9646	6.54588	46.9251	64.8506	43.8368	15.8167
N8-Acetylspermidine	1.14341	0.0629821	59.3094	41.7122	53.2619	0.846831	36.809	64.7893	50.7263	13.45	0.00446865	112.712	41.6846	66.0619	28.1613	0.91669	0.093768	44.5349	85.4495	5.06092	29.0376	24.9308	32.5949	15.2804	17.4929	0.0350364	54.1965	25.2704	28.9547	64.0034	47.246	0.0254799	34.9428	63.8794	34.454	15.0035	23.5981	55.9224	49.3973	34.9258	18.4492	52.9981	43.1532	52.4697	22.1802	61.3711	62.3957	35.0882	0.555267
Acetylcarnitine	0.828807	0.0486497	19.2722	19.6022	12.2823	1.04388	28.4973	31.2601	10.0903	15.6592	2635.93	23.2759	33.3664	20.8517	24.1618	2597.2	0.0528007	27.548	27.7042	12.9913	14.1456	16.992	28.7786	24.2765	21.8192	0.0179856	35.114	49.5186	14.9475	20.1706	20.048	0.438866	54.4888	15.8352	11.5731	20.2423	16.2648	49.2539	22.9839	19.232	10.507	27.2568	15.7953	36.1459	13.3536	29.298	35.3245	19.8381	0.00547506
Tryptophan	1.12231	0.0564605	24.3012	42.8556	39.6627	0.554481	43.1321	38.4874	37.7225	13.7736	0.251846	47.2254	36.7606	43.8379	42.0566	0.525564	0.100951	36.3557	40.654	3.94103	67.8449	32.0795	52.6089	39.2229	31.5533	0.0456703	29.6725	31.8377	40.2975	45.0587	27.7366	0.260531	37.1081	31.5359	37.3679	37.7646	38.8531	45.9837	25.4685	34.1826	16.5748	25.4808	42.6611	41.1664	8.54469	41.1763	37.4791	53.8419	15.9677
Indolelactic acid	0.762743	0.0997711	17.0325	36.948	38.491	0.503801	29.8379	62.9885	46.8874	28.1343	0.232093	19.2012	36.3383	37.1707	32.6394	0.654292	0.126544	40.6756	53.4415	3.25809	32.5396	86.1707	43.3098	40.3158	16.8624	0.0998897	37.7296	54.3816	26.1696	27.9671	74.7548	0.308665	48.9174	39.8187	22.8998	20.765	19.6548	37.2966	16.7373	12.0892	47.8911	54.8617	35.4291	48.2082	6.62948	76.5657	11.6061	49.6444	6.2859
Kynurenine	0.902904	0.0564595	35.649	58.1604	45.0718	0.395616	38.2205	51.3094	33.5299	17.4249	0.245348	43.3696	42.7917	47.2375	53.9137	0.745736	0.108178	45.7852	86.4098	3.19149	35.2468	19.5233	53.1489	33.3393	25.6506	0.0461129	37.9048	36.3561	35.6445	32.7518	42.3791	0.257675	50.6695	41.7993	32.9881	40.0383	40.462	36.0435	23.5119	25.4829	20.1333	38.438	49.4935	35.4801	8.15134	41.1021	39.0444	38.0095	11.0235
3-Hydroxy-kynurenin	NA	NA	NA	NA	6.33551	0.38947	118.724	NA	NA	13.7867	0.0857903	NA	NA	NA	NA	1.27926	0.0654132	NA	NA	0.973166	NA	14.9383	NA	NA	18.4582	NA	NA	NA	NA	NA	NA	0.267454	20.8144	93.7698	NA	NA	24.4594	34.337	26.0433	NA	NA	19.1719	NA	NA	4.01046	NA	NA	NA	9.09436
Melatonin	1.07674	0.0386636	17.2887	NA	44.5438	1.66243	28.2633	45.345	85.6312	6.41605	0.447297	NA	60.7233	7.4164	16.0962	1.93015	0.0585265	NA	NA	6.16108	NA	131.921	NA	120.013	32.328	0.118677	21.3673	27.7208	14.5925	61.8215	NA	0.257723	48.0109	110.019	33.1071	17.1682	31.5422	38.2446	48.6466	20.1822	16.2028	49.3767	16.7343	34.1226	14.4743	NA	NA	NA	15.6853
Cystine	0.874353	0.0242865	14.5753	12.0416	19.1126	0.513585	13.3135	18.0486	20.7445	2.19449	0.136367	16.9373	11.6581	52.2032	21.5703	0.273191	0.0467616	17.1043	27.292	3.26091	21.5694	11.6913	12.8387	12.9179	13.622	0.0121782	14.7045	9.72342	7.22578	15.5648	13.3143	0.198354	23.1312	26.1726	25.9511	14.7845	17.5568	22.4545	13.1464	18.2903	11.544	31.6596	32.582	25.1547	3.83979	16.9444	12.5315	18.5297	2.22303
Cytidine	0.191065	0.0738822	29.0322	12.6026	7.26599	0.395823	24.9926	15.4138	4.2908	6.15382	0.00951759	20.6803	43.8935	1.15695	19.5317	0.712037	0.0396644	28.7741	34.2262	0.12108	1.03434	13.0553	14.7702	3.13665	3.0392	0.029752	46.9926	43.9625	15.4323	16.6479	22.1111	0.0848313	25.8105	31.2447	13.6518	45.7207	1.20106	13.8263	34.3289	13.5901	13.6124	36.6965	30.1916	21.1625	10.0232	27.7786	5.28929	0.86426	8.5091
N1-Acetylspermine	NA	NA	NA	NA	NA	0.864546	NA	NA	NA	NA	0.13419	25.2098	NA	NA	NA	0.481518	NA	31.8417	NA	3.96293	NA	35.1742	NA	NA	NA	NA	NA	NA	NA	NA	NA	0.205077	NA	NA	NA	NA	31.5279	NA	NA	NA	NA	42.371	NA	NA	25.7397	NA	NA	49.1884	33.6072
Uridine	1.17997	0.0695752	23.1213	34.6635	10.5134	0.415183	55.2828	41.3097	16.7523	10.625	0.21897	39.9702	47.1454	29.7255	27.8534	0.437853	0.0655232	39.4488	39.6943	4.32266	30.2259	26.4328	16.1828	16.3768	28.8367	0.0233503	42.6123	28.7333	14.6697	18.3559	19.2012	0.228076	35.7502	17.92	29.5134	16.1694	7.7367	42.7874	21.2928	33.1112	11.804	69.8163	40.3958	38.1866	7.05859	36.4701	18.5227	21.2878	19.6495
Adenosine	0.250915	0.0128848	19.3204	23.8189	35.1712	0.455214	17.8958	14.3144	17.847	NA	0.122092	126.218	10.9504	NA	NA	NA	0.0201886	27.296	14.0655	1.5941	27.451	NA	55.8731	27.2097	11.014	0.00878959	132.713	7.96709	109.5	13.5889	244.679	0.161064	5.10759	38.5369	58.2606	40.6334	19.4153	35.7259	709.294	NA	8.49392	10.5857	NA	87.1588	NA	24.2804	19.3216	NA	3.47734
Inosine	0.165898	0.00405514	1.9437	12.7463	0.444083	0.10825	1.56979	0.503749	0.65297	0.519017	0.0157521	1.64479	4.70387	1.13219	0.370126	0.0044302	0.000227506	0.369246	0.742577	0.090593	3.24616	2.61292	0.582966	0.0468561	0.0685301	0.00158873	1.81846	19.2127	8.41438	0.633708	2.7615	0.0530366	4.37699	15.0085	24.5624	0.37037	0.41665	0.72866	0.944001	0.542941	0.517869	0.816052	0.0214888	0.279616	0.0509978	0.0165016	0.49643	0.174355	0.33651
6-Methyladenosine	0.10185	0.0218683	9.0733	23.0104	14.5896	0.197252	6.95132	10.3044	16.4704	5.78864	0.133947	NA	3.59739	3.03418	1.07277	0.548278	0.00953968	NA	16.2774	3.65247	16.4669	6.65554	6.73742	14.1388	5.42188	0.0139419	6.32622	1.43238	5.47728	27.9916	12.1872	0.0262233	26.4865	15.1102	25.706	11.4731	10.5098	78.8032	25.3649	19.5886	24.0748	27.8577	9.42232	3.8906	4.22709	7.35255	NA	NA	4.33698
Guanosine monophosphate	0.807933	0.151213	28.7382	18.9594	23.4443	2.07793	25.5804	NA	NA	16.0549	0.271137	NA	90.3755	25.0231	33.3077	0.147136	NA	NA	20.6734	NA	18.999	13.1887	26.67	NA	21.6933	0.00465868	35.5975	255.06	213.273	29.1605	83.4439	0.563613	12.6897	98.1545	124.893	NA	28.6805	42.0199	31.4864	95.2159	3.4718	NA	8.24307	NA	3.13018	6.74381	6.14816	11.4857	2.1666
S-Adenosylmethionine	NA	NA	NA	NA	NA	0.134962	NA	NA	NA	NA	NA	NA	NA	NA	NA	NA	NA	NA	NA	NA	NA	NA	NA	NA	12.389	NA	NA	NA	NA	NA	NA	0.122487	NA	NA	NA	275.789	NA	NA	NA	NA	NA	NA	9.97239	NA	NA	NA	203.324	NA	NA
Alpha-Tocopherol	0.386821	0.017207	4.42269	17.1583	4.65186	0.326623	10.4565	18.4831	8.70756	2.2433	0.221542	4.76001	7.98434	90.2742	6.28498	0.087421	0.0258406	3.91842	56.381	1.38866	32.8105	9.80841	12.144	15.2057	15.605	0.00439824	25.2489	6.23849	5.67953	5.39585	17.2	0.194713	7.73013	36.2337	17.7237	33.558	11.5381	31.5457	25.8107	24.0286	3.20005	45.0355	15.4415	42.4878	10.3776	49.0654	17.721	34.8315	3.85046
Bilirubin	0.00661041	0.000435617	0.00711297	2.73026	0.0684174	0.07276	0.05885	58.0305	0.14214	0.0104312	0.029043	0.0673536	0.0560622	53.4332	0.209571	0.000220442	0.00648989	0.433225	4.6964	0.118614	0.731026	0.50082	0.094515	3.03944	3.15154	2.32e-05	0.133531	0.066786	0.0302006	0.159326	NA	0.0945663	0.0382905	58.7349	0.606809	1.71512	0.344233	12.6611	2.81763	2.40059	0.0383197	0.640327	4.29118	39.8251	0.448928	3.7474	0.436357	3.62569	0.0164181
1-Methyladenosine	0.207435	0.0160641	6.93577	19.7103	3.25652	0.239162	12.5746	9.53541	4.83259	2.48603	0.105666	5.93486	7.16691	8.78326	14.9936	0.175594	0.0152224	11.4663	9.18168	1.61052	6.32467	11.9605	9.1809	0.0491063	4.72116	0.0119616	13.1047	11.6146	7.85229	5.8699	6.15099	0.134928	20.5936	13.1183	10.8757	0.0194647	11.8916	5.91081	10.1628	9.12049	7.05282	0.0429712	9.92311	11.7595	2.33431	14.3876	6.54597	4.09506	2.80098
Serotonin	0.442719	0.0267773	5.81674	34.0173	5.71381	65.1272	5.06831	1.99412	7.69519	4.76726	0.298219	1.93656	17.1167	16.612	9.38388	1.32421	0.00509745	0.82005	10.0342	5.13738	29.7995	19.6452	5.82515	0.963914	1.14551	0.00619819	22.4722	12.1488	9.10974	13.3594	39.2863	0.410045	20.7223	44.6754	41.6131	6.18701	4.16381	8.65506	2.99584	2.64392	2.66764	1.90314	0.856146	3.09301	8.12528	0.936136	8.54127	9.61254	110.196
Xanthurenic acid	0.391584	0.135407	9.54372	127.121	12.0074	0.415534	38.4678	62.072	46.2295	33.344	0.245878	29.1768	27.0779	52.9096	31.8442	0.605792	0.0961184	19.6472	28.7729	2.04499	27.9419	47.0774	97.7587	52.6621	8.93731	0.0820347	29.1199	76.6026	31.4176	46.1247	90.3649	0.314624	48.6434	16.4227	32.6435	36.0637	16.4483	24.917	26.6183	8.29515	48.0759	33.5163	43.7649	36.2849	14.4749	378.795	22.5619	26.548	11.2984
4-Trimethylammoniobutanoic acid	0.79421	0.0544602	24.8334	69.6513	34.2811	0.216116	22.3607	45.9969	26.2563	0.448799	0.00400509	42.0325	52.5008	44.0702	38.4547	1.22997	0.131686	41.6733	37.9297	137.43	16.0747	29.2953	39.5691	23.6935	12.4636	0.0347516	43.6375	35.7102	43.7668	72.5038	73.977	10.1919	55.2289	40.667	44.5109	21.7413	26.8255	34.8917	19.151	36.9242	20.9767	27.4269	37.4153	44.7786	0.348396	42.8328	17.6419	31.5936	458.002
Epinephrine	1.36437	0.0822623	32.3756	35.2725	23.066	78.9473	48.279	30.5067	34.1315	17.1711	0.0170507	31.7801	48.9187	40.2868	42.4426	0.0110475	0.0834114	37.8062	53.1752	1.58381	55.1176	37.2816	44.3079	46.0172	26.8326	0.04533	37.6263	47.8599	35.7122	45.7245	44.2186	0.0223593	62.0232	27.3676	40.5572	27.2125	25.6465	44.8039	27.4033	23.2274	23.672	59.2778	59.4586	48.6694	1726.54	53.6624	38.0592	36.7726	26.8759
Indolepyruvate	0.471023	0.00819726	7.143	NA	303.106	0.276993	27.962	NA	33.5953	5.94537	0.114255	NA	10.3183	14.4684	4.48381	0.253578	0.0177278	NA	NA	2.30993	NA	82.056	NA	38.5538	8.25625	0.00914038	NA	20.0889	NA	NA	NA	0.0779755	37.378	8.55256	NA	4.23341	50.4621	23.7999	13.9962	NA	1.8291	46.0891	NA	21.041	5.03313	NA	NA	NA	3.60008
1-Methylguanosine	1.10598	0.0828904	36.8533	39.0131	18.0307	0.420932	32.7665	32.6247	35.3246	11.3382	0.233481	73.281	46.0146	29.858	21.7754	0.0189159	0.0695678	4.89911	57.3677	4.68373	44.148	32.1733	42.5853	21.4091	21.2919	0.0416798	23.5486	31.102	17.4746	43.0145	39.6718	0.406595	30.306	16.7231	30.4905	33.2512	25.3745	49.5277	29.8578	18.9841	15.8055	53.099	20.9681	40.7526	8.67611	9.21747	64.4203	1.90469	17.6136
Normetanephrine	NA	NA	NA	NA	31.2537	0.884043	37.692	NA	35.7087	23.3563	0.124889	29.7082	NA	NA	NA	0.276336	0.122386	32.2094	NA	2.30945	NA	123.165	NA	NA	28.2827	NA	NA	NA	NA	NA	NA	0.986345	70.7886	32.1215	NA	NA	31.5466	74.4546	23.9566	NA	10.9245	11.3841	NA	66.1753	1.94462	NA	NA	34.7607	19.5976
[truncated: 512 more columns]

## Sheet: Supplementary Table 1C
Table S1C: The superclass of 185 metabolites.
Metabolites	Class
Acetoacetate	Organic acids and derivatives
4-Aminobutanoate	Organic acids and derivatives
Malonic acid	Organic acids and derivatives
3-Hydroxybutyric acid	Organic acids and derivatives
Uracil	Organoheterocyclic compounds
Maleic acid	Organic acids and derivatives
N-Acetylglycine	Organic acids and derivatives
Guanidoacetic acid	Organic acids and derivatives
2-Hydroxyisovaleric acid	Lipids and lipid-like molecules
Succinic acid	Organic acids and derivatives
Methylmalonic acid	Organic acids and derivatives
Benzoic acid	Benzenoids
Methyl-4-methyl-2-oxopentanoate	Lipids and lipid-like molecules
2-Hydroxyisocaproate	Lipids and lipid-like molecules
Glutarate	Lipids and lipid-like molecules
Malate	Phenylpropanoids and polyketides
Adenine	Organoheterocyclic compounds
Hypoxanthine	Organoheterocyclic compounds
Adipic acid	Lipids and lipid-like molecules
Mevalonic acid	Lipids and lipid-like molecules
Xanthine	Organoheterocyclic compounds
Dopamine	Benzenoids
Orotic acid	Organoheterocyclic compounds
Aminoadipic acid	Organic acids and derivatives
Phenylpyruvate	Benzenoids
Phosphoenolpyruvic acid	Organic acids and derivatives
Homogentisic acid	Benzenoids
Uric acid	Organoheterocyclic compounds
Dihydroxyacetone phosphate	Organic acids and derivatives
Glyceraldehyde 3-phosphate	Organic oxygen compounds
Shikimic acid	Organic oxygen compounds
Citrulline	Organic acids and derivatives
Hippuric acid	Benzenoids
Myo-Inositol	Organic oxygen compounds
Lactose	Organic oxygen compounds
4-Hydroxyphenylpyruvic acid	Benzenoids
4-Pyridoxic acid	Organoheterocyclic compounds
2-Phosphoglyceric acid	Organic oxygen compounds
Azelaic acid	Lipids and lipid-like molecules
4-Hydroxy-2-quinolinecarboxylic acid	Organoheterocyclic compounds
Glucuronic acid	Organic oxygen compounds
Indoxyl sulfate	Organic acids and derivatives
Pantothenic acid	Organic oxygen compounds
Cystathionine	Organic acids and derivatives
3-Nitrotyrosine	Organic acids and derivatives
Myristic acid	Lipids and lipid-like molecules
Ribose 5-phosphate	Organic oxygen compounds
Biotin	Organoheterocyclic compounds
Fructose 6-phosphate	Organic oxygen compounds
Glucose 6-phosphate	Organic oxygen compounds
Heptadecanoic acid	Lipids and lipid-like molecules
Linolenate	Lipids and lipid-like molecules
Alpha-Linolenic acid	Lipids and lipid-like molecules
Xanthosine	Nucleosides, nucleotides, and analogues
Argininosuccinic acid	Organic acids and derivatives
13-HODE	Lipids and lipid-like molecules
Arachidonic acid	Lipids and lipid-like molecules
dCMP	Nucleosides, nucleotides, and analogues
Glutathione	Organic acids and derivatives
N-Acetylneuraminic acid	Organic oxygen compounds
12-HETE	Lipids and lipid-like molecules
5-Thymidylic acid	Nucleosides, nucleotides, and analogues
Cytidine monophosphate	Nucleosides, nucleotides, and analogues
Glucose 1,6-bisphosphate	Organic oxygen compounds
Fructose 1,6-bisphosphate	Organic oxygen compounds
Alpha-Lactose	Organic oxygen compounds
Sucrose	Organic oxygen compounds
3',5'-Cyclic GMP	Nucleosides, nucleotides, and analogues
Gibberellin A3	Lipids and lipid-like molecules
Adenosine monophosphate	Nucleosides, nucleotides, and analogues
Inosinic acid	Nucleosides, nucleotides, and analogues
Prostaglandin E2	Lipids and lipid-like molecules
Orotidylic acid	Nucleosides, nucleotides, and analogues
S-Adenosylhomocysteine	Organoheterocyclic compounds
Uridine 5'-diphosphate	Nucleosides, nucleotides, and analogues
Adenosine 5'-diphosphate	Nucleosides, nucleotides, and analogues
Folic acid	Benzenoids
Guanosine 5'-diphosphate	Nucleosides, nucleotides, and analogues
5-Methyltetrahydrofolic acid	Organoheterocyclic compounds
Glycocholic acid	Lipids and lipid-like molecules
Adenosine 5'-triphosphate	Nucleosides, nucleotides, and analogues
Taurocholic acid	Lipids and lipid-like molecules
Oxidized glutathione	Organic acids and derivatives
NAD	Nucleosides, nucleotides, and analogues
Lactic acid	Organic acids and derivatives
Fumarate	Lipids and lipid-like molecules
Citraconic acid	Lipids and lipid-like molecules
Allantoin	Organoheterocyclic compounds
Aconitic acid	Organic acids and derivatives
Citric acid	Organic acids and derivatives
Chenodeoxycholic acid glycine conjugate	Lipids and lipid-like molecules
Malondialdehyde	Organic oxygen compounds
2-Methylpropanoate	Benzenoids
Glyceric acid	Organic oxygen compounds
Alpha-Ketoisovaleric acid	Organic acids and derivatives
Methylsuccinic acid	Lipids and lipid-like molecules
Oxalacetic acid	Organic acids and derivatives
Oxoglutaric acid	Organic acids and derivatives
2-Hydroxyglutarate	Organic acids and derivatives
Fructose	Organic oxygen compounds
Glucose 1-phosphate	Organic oxygen compounds
Geranyl-PP	Lipids and lipid-like molecules
Adenylsuccinic acid	Benzenoids
Glycerol 3-phosphate	Lipids and lipid-like molecules
Glyceraldehyde	Organic oxygen compounds
Pyruvic acid	Organic acids and derivatives
Methyl-3-methyl-2-oxopentanoate	Lipids and lipid-like molecules
Isocitric acid	Organic acids and derivatives
Homovanillic acid	Benzenoids
Trimethylamine	Organic nitrogen compounds
Glycine	Organic acids and derivatives
Trimethylamine N-oxide	Organic nitrogen compounds
Sarcosine	Organic acids and derivatives
Alanine	Organic acids and derivatives
Cadaverine	Organic nitrogen compounds
3-Aminoisobutyric acid	Organic acids and derivatives
Choline	Organoheterocyclic compounds
Dimethylglycine	Organic acids and derivatives
Serine	Organic acids and derivatives
Cytosine	Organoheterocyclic compounds
Creatinine	Organic acids and derivatives
Proline	Organic acids and derivatives
5-Aminopentanoic acid	Organic acids and derivatives
Betaine	Organic acids and derivatives
Valine	Organic acids and derivatives
Indole	Organoheterocyclic compounds
Homoserine	Organic acids and derivatives
Threonine	Organic acids and derivatives
Cysteine	Organic acids and derivatives
Niacinamide	Organoheterocyclic compounds
Taurine	Organic acids and derivatives
Pyroglutamic acid	Organic acids and derivatives
Pipecolic acid	Organic acids and derivatives
N-Acetylputrescine	Organic acids and derivatives
Creatine	Organic acids and derivatives
4-Hydroxyproline	Organic acids and derivatives
5-Aminolevulinic acid	Organic acids and derivatives
Isoleucine	Organic acids and derivatives
Leucine	Organic acids and derivatives
Ornithine	Organic acids and derivatives
Asparagine	Organic acids and derivatives
Homocysteine	Organic acids and derivatives
N-Methylnicotinamide	Organoheterocyclic compounds
Tyramine	Benzenoids
4-Acetamidobutanoic acid	Organic acids and derivatives
Spermidine	Organic nitrogen compounds
Glutamine	Organic acids and derivatives
Lysine	Organic acids and derivatives
Glutamate	Organic acids and derivatives
Methionine	Organic acids and derivatives
Histidine	Organic acids and derivatives
Tryptamine	Organoheterocyclic compounds
Carnitine	Organic nitrogen compounds
Phenylalanine	Organic acids and derivatives
1-Methyl-histidine	Organic acids and derivatives
Arginine	Organic acids and derivatives
Indoleacetic acid	Organoheterocyclic compounds
Glucosamine	Organic oxygen compounds
Tyrosine	Organic acids and derivatives
N8-Acetylspermidine	Organic acids and derivatives
Acetylcarnitine	Lipids and lipid-like molecules
Tryptophan	Organoheterocyclic compounds
Indolelactic acid	Organoheterocyclic compounds
Kynurenine	Organic oxygen compounds
3-Hydroxy-kynurenin	Organic oxygen compounds
Melatonin	Organoheterocyclic compounds
Cystine	Organic acids and derivatives
Cytidine	Nucleosides, nucleotides, and analogues
N1-Acetylspermine	Organic acids and derivatives
Uridine	Nucleosides, nucleotides, and analogues
Adenosine	Nucleosides, nucleotides, and analogues
Inosine	Nucleosides, nucleotides, and analogues
6-Methyladenosine	Nucleosides, nucleotides, and analogues
Guanosine monophosphate	Nucleosides, nucleotides, and analogues
S-Adenosylmethionine	Nucleosides, nucleotides, and analogues
Alpha-Tocopherol	Lipids and lipid-like molecules
Bilirubin	Organoheterocyclic compounds
1-Methyladenosine	Nucleosides, nucleotides, and analogues
Serotonin	Organoheterocyclic compounds
Xanthurenic acid	Organoheterocyclic compounds
4-Trimethylammoniobutanoic acid	Lipids and lipid-like molecules
Epinephrine	Benzenoids
Indolepyruvate	Organoheterocyclic compounds
1-Methylguanosine	Nucleosides, nucleotides, and analogues
Normetanephrine	Benzenoids
