# Supplementary material for: A Longitudinal Study Reveals Metabolomic Markers for Individuals at Risk, Disease Severity, and Treatment Response in Rheumatoid Arthritis
Source: Adv Sci (Weinh). 2025 Aug 13;12(38):e04414. doi: 10.1002/advs.202504414 (PMC12520550; doi:10.1002/advs.202504414)
Supplement: Supplementary file 2 — Supporting Information [file ADVS-12-e04414-s004.xlsx]

## Sheet: Supplementary Table 2A
Table S2A:GEE model analysis of 185 metabolites among the three clinical groups, adjusted for sex, age, BMI, smoking status, hypertension, hyperglycemia, and hyperlipidemia status.
Metabolites	Coefficient			p value			Confidence Interval Lower			Confidence Interval Upper			Number of Detected Samples			p value for Detection Frequency Difference			Statistical Test Used
	RA vs.Health	RA vs.IAR	IAR vs.Health	RA vs.Health	RA vs.IAR	IAR vs.Health	RA vs.Health	RA vs.IAR	IAR vs.Health	RA vs.Health	RA vs.IAR	IAR vs.Health	RA	IAR	Health	RA vs.Health	RA vs.IAR	IAR vs.Health	RA vs.Health	RA vs.IAR	IAR vs.Health
Acetoacetate	-0.48782	-0.111111	-0.314531	5.43787e-13	0.108104	0.00017674	-0.62036	-0.246649	-0.47892	-0.35528	0.0244261	-0.150142	209	56	99	1	1	1	Fisher	Fisher	Fisher
4-Aminobutanoate	0.171353	-0.10848	0.341699	0.0104107	0.164186	0.000108945	0.0402571	-0.26132	0.168631	0.302449	0.0443603	0.514766	209	56	99	1	1	1	Fisher	Fisher	Fisher
Malonic acid	0.0130332	-0.0422784	0.0815538	0.83534	0.604444	0.377166	-0.109864	-0.202244	-0.0994451	0.13593	0.117688	0.262553	209	56	99	1	1	1	Fisher	Fisher	Fisher
3-Hydroxybutyric acid	-0.0255451	-0.0572996	0.058678	0.69689	0.502237	0.540226	-0.154083	-0.224679	-0.1291	0.102993	0.11008	0.246456	209	56	99	1	1	1	Fisher	Fisher	Fisher
Uracil	-0.110236	0.293097	-0.376476	0.0589434	5.78019e-05	5.63618e-06	-0.224639	0.150251	-0.539021	0.00416665	0.435942	-0.21393	209	56	99	1	1	1	Fisher	Fisher	Fisher
Maleic acid	-1.15995	-0.152957	-1.10326	0	0.368553	8.05253e-11	-1.35716	-0.486365	-1.43595	-0.962731	0.18045	-0.770565	209	56	99	1	1	1	Fisher	Fisher	Fisher
N-Acetylglycine	0.289764	0.0643239	0.234395	8.22965e-06	0.375191	0.00601216	0.162399	-0.0778457	0.0671601	0.41713	0.206493	0.401631	209	56	99	1	1	1	Fisher	Fisher	Fisher
Guanidoacetic acid	0.0103322	-0.0881566	0.171001	0.891492	0.273373	0.104703	-0.138119	-0.245906	-0.0355745	0.158783	0.0695925	0.377576	209	56	99	1	1	1	Fisher	Fisher	Fisher
2-Hydroxyisovaleric acid	0.396728	-0.0290394	0.466183	1.13354e-13	0.641537	3.76304e-10	0.291993	-0.151297	0.320304	0.501463	0.0932183	0.612061	209	56	99	1	1	1	Fisher	Fisher	Fisher
Succinic acid	0.311512	0.0135714	0.323655	1.80862e-09	0.854152	7.3775e-05	0.20999	-0.131133	0.163615	0.413034	0.158276	0.483696	209	56	99	1	1	1	Fisher	Fisher	Fisher
Methylmalonic acid	0.281792	-0.107058	0.444439	1.95964e-07	0.119581	1.90623e-08	0.175642	-0.241865	0.289447	0.387943	0.0277501	0.599431	209	56	99	1	1	1	Fisher	Fisher	Fisher
Benzoic acid	1.35005	0.4937	0.865384	0	2.34953e-06	2.94186e-09	1.14154	0.288722	0.579587	1.55856	0.698678	1.15118	209	56	99	1	1	1	Fisher	Fisher	Fisher
Methyl-4-methyl-2-oxopentanoate	0.3625	0.118656	0.289122	0.00111968	0.264257	0.0577033	0.144461	-0.089664	-0.00945303	0.580539	0.326975	0.587697	206	54	86	4.81e-05	0.285435	0.0866157	Fisher	Fisher	Fisher
2-Hydroxyisocaproate	0.082707	-0.0611199	0.177344	0.115087	0.306943	0.0118179	-0.0201693	-0.178375	0.0392748	0.185583	0.0561356	0.315413	209	56	99	1	1	1	Fisher	Fisher	Fisher
Glutarate	0.208056	-0.0986782	0.354471	0.00662851	0.29189	0.000790803	0.0578547	-0.282181	0.14745	0.358258	0.0848247	0.561493	209	56	99	1	1	1	Fisher	Fisher	Fisher
Malate	-0.344432	0.0981509	-0.415863	2.72019e-09	0.319441	2.91957e-05	-0.457937	-0.0950736	-0.610877	-0.230927	0.291375	-0.220849	209	56	99	1	1	1	Fisher	Fisher	Fisher
Adenine	1.36937	0.926119	0.473904	0	0	1.57072e-06	1.22964	0.782442	0.280475	1.50909	1.0698	0.667333	209	56	97	0.102606	1	0.535484	Fisher	Fisher	Fisher
Hypoxanthine	-0.956767	0.246068	-1.19748	2.67893e-11	0.235443	7.59465e-08	-1.2382	-0.160432	-1.63402	-0.675332	0.652568	-0.760939	209	56	99	1	1	1	Fisher	Fisher	Fisher
Adipic acid	0.505072	-0.0400672	0.549805	7.3087e-09	0.735512	2.657e-05	0.333911	-0.272545	0.293292	0.676234	0.192411	0.806317	209	56	99	1	1	1	Fisher	Fisher	Fisher
Mevalonic acid	0.491145	-0.6041	1.10399	1.66933e-09	5.58836e-10	0	0.331425	-0.795023	0.917685	0.650864	-0.413176	1.2903	209	56	99	1	1	1	Fisher	Fisher	Fisher
Xanthine	0.222351	0.315689	-0.10055	0.0113721	0.0087404	0.427265	0.0501664	0.0797088	-0.348797	0.394536	0.551669	0.147697	209	56	99	1	1	1	Fisher	Fisher	Fisher
Dopamine	-0.278488	0.190042	-0.418531	0.0522534	0.355497	0.0627207	-0.559696	-0.213086	-0.859288	0.00272018	0.593171	0.0222253	118	28	72	0.00886459	0.476605	0.00767402	Chi-square	Chi-square	Chi-square
Orotic acid	0.274866	0.305587	-0.0937123	0.0200603	0.0296603	0.559151	0.0431727	0.0301565	-0.40817	0.506559	0.581017	0.220746	209	56	99	1	1	1	Fisher	Fisher	Fisher
Aminoadipic acid	-0.430395	-0.211117	-0.241064	1.27753e-07	0.0243382	0.0472098	-0.590101	-0.394881	-0.479161	-0.270689	-0.0273534	-0.00296569	209	56	99	1	1	1	Fisher	Fisher	Fisher
Phenylpyruvate	-0.343962	0.483578	-0.787761	1.79803e-06	2.35461e-06	1.75659e-12	-0.485151	0.282785	-1.00669	-0.202772	0.684372	-0.568832	209	56	99	1	1	1	Fisher	Fisher	Fisher
Phosphoenolpyruvic acid	-0.111019	0.0036537	-0.0890951	0.190373	0.970776	0.445768	-0.277191	-0.191824	-0.318116	0.0551524	0.199131	0.139926	209	56	99	1	1	1	Fisher	Fisher	Fisher
Homogentisic acid	0.16257	0.0610122	0.174845	0.0241637	0.513408	0.0652556	0.0212371	-0.121966	-0.011049	0.303903	0.243991	0.360739	209	56	99	1	1	1	Fisher	Fisher	Fisher
Uric acid	-0.00136405	0.030737	-0.0294043	0.987321	0.819162	0.838889	-0.169596	-0.232774	-0.312869	0.166868	0.294248	0.25406	209	56	99	1	1	1	Fisher	Fisher	Fisher
Dihydroxyacetone phosphate	-0.370981	-0.262023	-0.136509	5.96449e-05	0.020506	0.292698	-0.552118	-0.483677	-0.390787	-0.189844	-0.0403682	0.11777	209	56	99	1	1	1	Fisher	Fisher	Fisher
Glyceraldehyde 3-phosphate	-0.559304	-0.244221	-0.371643	1.85285e-12	0.0106584	0.000472329	-0.714905	-0.431664	-0.580002	-0.403702	-0.0567781	-0.163283	209	56	99	1	1	1	Fisher	Fisher	Fisher
Shikimic acid	0.35466	0.0634736	0.305706	2.0725e-06	0.50166	0.00684844	0.2082	-0.121691	0.0841247	0.50112	0.248638	0.527287	209	56	99	1	1	1	Fisher	Fisher	Fisher
Citrulline	0.0283822	-0.0712611	0.115741	0.754331	0.494	0.326589	-0.149384	-0.275471	-0.115503	0.206148	0.132949	0.346984	209	56	99	1	1	1	Fisher	Fisher	Fisher
Hippuric acid	0.0794603	-0.0563536	0.143447	0.296224	0.50944	0.147562	-0.0696372	-0.22378	-0.0506954	0.228558	0.111073	0.33759	209	56	99	1	1	1	Fisher	Fisher	Fisher
Myo-Inositol	-0.0900154	-0.00940373	-0.069414	0.334103	0.944978	0.626426	-0.272678	-0.27647	-0.348916	0.0926469	0.257662	0.210088	209	56	99	1	1	1	Fisher	Fisher	Fisher
Lactose	0.339403	-0.0705739	0.485498	7.26992e-08	0.245626	7.35431e-10	0.215855	-0.189713	0.330978	0.462952	0.0485649	0.640018	209	56	99	1	1	1	Fisher	Fisher	Fisher
4-Hydroxyphenylpyruvic acid	-0.294189	0.307423	-0.538399	2.73421e-05	0.000183037	3.14799e-08	-0.431656	0.146372	-0.72912	-0.156722	0.468475	-0.347677	209	56	99	1	1	1	Fisher	Fisher	Fisher
4-Pyridoxic acid	0.000656568	-0.0977344	0.154449	0.991247	0.167533	0.0793218	-0.11664	-0.236528	-0.018077	0.117954	0.0410593	0.326975	209	56	99	1	1	1	Fisher	Fisher	Fisher
2-Phosphoglyceric acid	-0.0483767	-0.102757	0.112762	0.490438	0.237065	0.287223	-0.185872	-0.273098	-0.0949119	0.0891184	0.0675841	0.320436	209	56	99	1	1	1	Fisher	Fisher	Fisher
Azelaic acid	0.816989	-0.098715	0.940146	0	0.146671	0	0.702822	-0.232022	0.786075	0.931156	0.0345924	1.09422	209	56	99	1	1	1	Fisher	Fisher	Fisher
4-Hydroxy-2-quinolinecarboxylic acid	0.153328	-0.144596	0.344573	0.00463145	0.0326141	5.90108e-06	0.0471966	-0.277228	0.195483	0.25946	-0.0119641	0.493663	209	56	99	1	1	1	Fisher	Fisher	Fisher
Glucuronic acid	0.16181	0.0203576	0.172455	0.00219532	0.735277	0.0158823	0.0582498	-0.0976523	0.0322947	0.26537	0.138367	0.312615	209	56	99	1	1	1	Fisher	Fisher	Fisher
Indoxyl sulfate	-0.00938401	-0.0263185	0.0130902	0.877095	0.722405	0.877474	-0.128313	-0.171526	-0.153326	0.109545	0.118889	0.179507	209	56	99	1	1	1	Fisher	Fisher	Fisher
Pantothenic acid	-0.000243802	-0.0983075	0.146281	0.996338	0.116165	0.0543734	-0.104362	-0.220951	-0.0027487	0.103874	0.0243362	0.295311	209	56	99	1	1	1	Fisher	Fisher	Fisher
Cystathionine	0.186688	-0.0516156	0.278606	0.0393786	0.621278	0.017286	0.00908046	-0.25639	0.0492203	0.364295	0.153159	0.507991	209	56	99	1	1	1	Fisher	Fisher	Fisher
3-Nitrotyrosine	0.0662073	-0.134702	0.237086	0.234363	0.0306051	0.00119927	-0.0429138	-0.25681	0.0936217	0.175328	-0.0125951	0.38055	209	56	99	1	1	1	Fisher	Fisher	Fisher
Myristic acid	0.84702	0.663078	0.234496	0	4.21885e-15	0.0127255	0.72114	0.497486	0.0500137	0.972899	0.82867	0.418979	209	56	99	1	1	1	Fisher	Fisher	Fisher
Ribose 5-phosphate	-0.132908	0.00213032	-0.124507	0.0398193	0.984224	0.301098	-0.259634	-0.209029	-0.360498	-0.0061823	0.21329	0.111484	209	55	99	1	0.211321	0.36129	Fisher	Fisher	Fisher
Biotin	-0.0467835	-0.169326	0.182672	0.466574	0.0497205	0.064994	-0.172728	-0.338449	-0.0113546	0.0791608	-0.00020371	0.376698	209	56	99	1	1	1	Fisher	Fisher	Fisher
Fructose 6-phosphate	0.163442	0.0180317	0.175067	0.193742	0.864022	0.291342	-0.0830559	-0.188338	-0.150119	0.409939	0.224401	0.500252	206	54	86	4.81e-05	0.285435	0.0866157	Fisher	Fisher	Fisher
Glucose 6-phosphate	0.457768	0.0545316	0.432038	5.39206e-06	0.571755	0.00166068	0.260529	-0.134483	0.16279	0.655006	0.243547	0.701286	206	54	86	4.81e-05	0.285435	0.0866157	Fisher	Fisher	Fisher
Heptadecanoic acid	0.379792	0.175412	0.251953	8.39073e-12	0.00871239	0.00126017	0.270831	0.0443448	0.0988233	0.488754	0.30648	0.405082	209	56	99	1	1	1	Fisher	Fisher	Fisher
Linolenate	0.169298	0.0951893	0.110465	0.00274016	0.235929	0.232322	0.0585228	-0.0622249	-0.0708071	0.280072	0.252603	0.291736	209	56	99	1	1	1	Fisher	Fisher	Fisher
Alpha-Linolenic acid	0.277561	0.24198	0.0770268	1.32982e-06	0.000838279	0.362553	0.16505	0.0999726	-0.088784	0.390073	0.383987	0.242838	209	56	99	1	1	1	Fisher	Fisher	Fisher
Xanthosine	0.112041	0.446121	-0.260722	0.171529	1.99661e-05	0.0144575	-0.0485672	0.241117	-0.469667	0.27265	0.651126	-0.051777	209	56	99	1	1	1	Fisher	Fisher	Fisher
Argininosuccinic acid	-0.329029	-0.0128351	-0.278359	5.97996e-06	0.905622	0.0102578	-0.471481	-0.225015	-0.490896	-0.186576	0.199345	-0.0658228	209	56	99	1	1	1	Fisher	Fisher	Fisher
13-HODE	2.50071	0.588304	1.92575	0	1.72085e-14	0	2.38447	0.437967	1.7617	2.61695	0.738642	2.08979	209	56	99	1	1	1	Fisher	Fisher	Fisher
Arachidonic acid	1.05895	0.610089	0.497869	0	0	5.87916e-10	0.947278	0.487082	0.340317	1.17061	0.733096	0.655422	209	56	99	1	1	1	Fisher	Fisher	Fisher
dCMP	0.545447	0.014882	0.531153	1.58145e-06	0.906503	0.000762358	0.322753	-0.233467	0.221876	0.76814	0.263231	0.84043	191	50	77	0.00170767	0.82232	0.116038	Chi-square	Chi-square	Chi-square
Glutathione	-0.565587	-0.192775	-0.384777	8.83204e-05	0.302071	0.0644341	-0.848335	-0.558896	-0.792617	-0.282838	0.173347	0.0230629	89	28	65	0.00025201	0.400328	0.0817398	Chi-square	Chi-square	Chi-square
N-Acetylneuraminic acid	0.573292	0.409483	0.206025	0	4.32264e-10	0.00544678	0.466993	0.280903	0.0607361	0.679591	0.538064	0.351315	209	56	99	1	1	1	Fisher	Fisher	Fisher
12-HETE	3.25953	0.804619	2.43376	0	0	0	3.11779	0.672023	2.25476	3.40127	0.937214	2.61275	209	56	97	0.102606	1	0.535484	Fisher	Fisher	Fisher
5-Thymidylic acid	0.122619	-0.173768	0.347289	0.169458	0.058304	0.000895359	-0.0523024	-0.353648	0.142356	0.297539	0.00611176	0.552223	193	55	91	1	0.134431	0.157444	Chi-square	Fisher	Fisher
Cytidine monophosphate	0.328842	0.0468712	0.27148	0.00414151	0.742404	0.104562	0.104046	-0.23264	-0.0563446	0.553638	0.326383	0.599305	187	50	80	0.0559733	1	0.249648	Chi-square	Chi-square	Chi-square
Glucose 1,6-bisphosphate	0.375025	0.353559	0.0760538	2.04134e-09	6.61573e-06	0.41169	0.252404	0.199759	-0.105529	0.497646	0.507359	0.257636	209	56	98	0.321429	1	1	Fisher	Fisher	Fisher
Fructose 1,6-bisphosphate	0.180341	-0.169541	0.411978	0.0057788	0.0365134	9.28093e-06	0.0522762	-0.328448	0.229838	0.308406	-0.0106341	0.594118	208	56	99	1	1	1	Fisher	Fisher	Fisher
Alpha-Lactose	0.453489	-0.0447414	0.483956	7.18043e-09	0.63147	6.80613e-06	0.299887	-0.227565	0.27315	0.60709	0.138082	0.694761	209	56	99	1	1	1	Fisher	Fisher	Fisher
Sucrose	0.421677	-0.0805833	0.489293	5.82901e-08	0.397219	8.33493e-06	0.2693	-0.267145	0.274094	0.574053	0.105979	0.704493	209	56	99	1	1	1	Fisher	Fisher	Fisher
3',5'-Cyclic GMP	0.131846	-0.183592	0.387414	0.272256	0.126878	0.0101471	-0.103532	-0.419317	0.0920433	0.367224	0.0521327	0.682784	190	53	85	0.253812	0.584777	0.112971	Chi-square	Fisher	Fisher
Gibberellin A3	0.743978	-0.346221	1.13334	2.58904e-13	0.000139452	0	0.544612	-0.524369	0.881218	0.943343	-0.168072	1.38547	209	56	91	9.34e-05	1	0.0513448	Fisher	Fisher	Fisher
Adenosine monophosphate	-0.12325	0.506289	-0.521676	0.237101	0.000497002	0.00280685	-0.327577	0.221332	-0.863858	0.0810779	0.791247	-0.179494	209	56	99	1	1	1	Fisher	Fisher	Fisher
Inosinic acid	-0.31894	0.272649	-0.625327	6.8783e-05	0.0292679	2.63778e-06	-0.475988	0.0274993	-0.886259	-0.161892	0.517799	-0.364396	209	55	99	1	0.211321	0.36129	Fisher	Fisher	Fisher
Prostaglandin E2	2.51566	-0.280833	2.8241	0	1.26335e-05	0	2.3014	-0.406895	2.58091	2.72993	-0.154771	3.06729	209	56	80	1.2e-10	1	0.000163026	Fisher	Fisher	Fisher
Orotidylic acid	0.386708	-0.00806098	0.410836	0.000175666	0.941247	0.00504588	0.184678	-0.22243	0.12367	0.588738	0.206308	0.698002	206	54	86	4.81e-05	0.285435	0.0866157	Fisher	Fisher	Fisher
S-Adenosylhomocysteine	-0.159214	0.0593445	-0.216075	0.00389362	0.372908	0.00207981	-0.267319	-0.0711941	-0.353639	-0.05111	0.189883	-0.0785097	209	56	99	1	1	1	Fisher	Fisher	Fisher
Uridine 5'-diphosphate	0.36258	-0.18408	0.557848	0.0017461	0.179074	0.00161072	0.135557	-0.452608	0.211178	0.589603	0.0844477	0.904518	206	54	86	4.81e-05	0.285435	0.0866157	Fisher	Fisher	Fisher
Adenosine 5'-diphosphate	-1.11231	-1.24249	0.157857	0	0	0.199123	-1.25841	-1.478	-0.083098	-0.966215	-1.00699	0.398811	202	56	99	0.101136	0.351227	1	Fisher	Fisher	Fisher
Folic acid	0.445287	0.806322	-0.362064	0.0038792	2.44675e-05	0.096195	0.143065	0.431791	-0.78864	0.747509	1.18085	0.0645116	158	30	60	0.0102344	0.00222497	0.494502	Chi-square	Chi-square	Chi-square
Guanosine 5'-diphosphate	-0.0883482	-0.268752	0.190544	0.202951	0.00582461	0.0731217	-0.224355	-0.459778	-0.0178554	0.0476587	-0.0777257	0.398944	206	55	99	0.553773	1	0.36129	Fisher	Fisher	Fisher
5-Methyltetrahydrofolic acid	0.689651	0.07591	0.639371	1.05614e-05	0.723089	0.00814011	0.382816	-0.343987	0.165799	0.996487	0.495807	1.11294	142	35	46	0.000492586	0.543015	0.0796696	Chi-square	Chi-square	Chi-square
Glycocholic acid	0.356979	-0.0986468	0.530816	3.28319e-08	0.206842	1.21205e-09	0.230355	-0.251818	0.359659	0.483604	0.0545246	0.701972	209	56	99	1	1	1	Fisher	Fisher	Fisher
Adenosine 5'-triphosphate	0.420698	-0.369366	0.770655	0.000206471	0.00435097	4.76063e-06	0.1985	-0.62325	0.4405	0.642896	-0.115482	1.10081	206	54	86	4.81e-05	0.285435	0.0866157	Fisher	Fisher	Fisher
Taurocholic acid	0.333878	-0.178782	0.581427	0.000262027	0.094702	1.34394e-06	0.154601	-0.388472	0.345639	0.513156	0.0309079	0.817215	209	56	99	1	1	1	Fisher	Fisher	Fisher
Oxidized glutathione	-1.76985	-0.300421	-1.4935	0	0.0484272	1.52101e-14	-2.03552	-0.598771	-1.87438	-1.50417	-0.00207027	-1.11262	20	11	73	1.01e-29	0.0644767	2.52e-10	Chi-square	Chi-square	Chi-square
NAD	-1.80055	-0.645305	-1.15931	0	0.0042318	4.29106e-07	-2.07395	-1.08749	-1.60876	-1.52714	-0.203121	-0.709853	70	32	89	6.9e-20	0.00210104	5.84e-06	Chi-square	Chi-square	Chi-square
Lactic acid	-0.316229	-0.00574355	-0.293742	6.15187e-09	0.965719	0.0425262	-0.422862	-0.267679	-0.577589	-0.209597	0.256192	-0.00989604	209	56	99	1	1	1	Fisher	Fisher	Fisher
Fumarate	-0.316771	-0.117394	-0.174578	7.02994e-08	0.160104	0.0268402	-0.431952	-0.281194	-0.32914	-0.20159	0.0464054	-0.0200168	209	56	99	1	1	1	Fisher	Fisher	Fisher
Citraconic acid	0.0928824	0.0136812	0.112647	0.0712273	0.847614	0.17115	-0.00803053	-0.125861	-0.0486869	0.193795	0.153224	0.273981	209	56	99	1	1	1	Fisher	Fisher	Fisher
Allantoin	0.422341	-0.141308	0.597483	1.73195e-14	0.0263321	3.33067e-16	0.314405	-0.265995	0.454271	0.530278	-0.0166214	0.740695	209	56	99	1	1	1	Fisher	Fisher	Fisher
Aconitic acid	0.222408	0.099079	0.195443	5.60018e-05	0.134997	0.00611839	0.114214	-0.0308446	0.055707	0.330601	0.229003	0.33518	209	56	99	1	1	1	Fisher	Fisher	Fisher
Citric acid	-0.116482	-0.151792	0.09297	0.0636554	0.0138865	0.195903	-0.239585	-0.272723	-0.0479249	0.0066208	-0.0308611	0.233865	209	56	99	1	1	1	Fisher	Fisher	Fisher
Chenodeoxycholic acid glycine conjugate	0.179731	-0.253992	0.506146	0.089506	0.0033192	1.76847e-05	-0.0277312	-0.42352	0.275023	0.387193	-0.0844631	0.737269	208	56	99	1	1	1	Fisher	Fisher	Fisher
Malondialdehyde	-0.111828	-0.165656	0.104057	0.183046	0.0221469	0.310018	-0.276449	-0.307574	-0.096844	0.0527933	-0.0237379	0.304957	209	56	99	1	1	1	Fisher	Fisher	Fisher
2-Methylpropanoate	-0.455268	0.789632	-1.25625	2.57564e-09	7.65259e-11	0	-0.605072	0.551794	-1.50193	-0.305463	1.02747	-1.01057	209	56	99	1	1	1	Fisher	Fisher	Fisher
Glyceric acid	0.230416	0.0106314	0.252429	0.000109467	0.860324	0.000565606	0.113677	-0.107789	0.10892	0.347155	0.129052	0.395939	209	56	99	1	1	1	Fisher	Fisher	Fisher
Alpha-Ketoisovaleric acid	-0.444236	0.0657294	-0.477258	4.27164e-11	0.429789	1.5679e-06	-0.576274	-0.0974383	-0.672041	-0.312198	0.228897	-0.282474	209	56	99	1	1	1	Fisher	Fisher	Fisher
Methylsuccinic acid	-0.037065	-0.0785914	0.0628546	0.475204	0.197712	0.374437	-0.138807	-0.198178	-0.0758484	0.0646767	0.0409951	0.201558	209	56	99	1	1	1	Fisher	Fisher	Fisher
Oxalacetic acid	0.662998	0.376559	0.311669	0	2.50944e-09	4.6027e-05	0.552371	0.252742	0.16176	0.773625	0.500377	0.461579	209	56	99	1	1	1	Fisher	Fisher	Fisher
Oxoglutaric acid	-0.697629	-0.773444	0.06129	1.11022e-16	3.77476e-15	0.493352	-0.862998	-0.966217	-0.114083	-0.53226	-0.58067	0.236663	209	56	99	1	1	1	Fisher	Fisher	Fisher
2-Hydroxyglutarate	-0.302577	-0.378355	0.125033	1.5238e-06	1.94921e-05	0.124719	-0.425922	-0.552	-0.0345908	-0.179233	-0.204709	0.284658	209	56	99	1	1	1	Fisher	Fisher	Fisher
Fructose	0.351619	-0.0890813	0.453956	2.95609e-08	0.180629	9.34922e-09	0.227309	-0.219494	0.299004	0.475928	0.0413313	0.608908	209	56	99	1	1	1	Fisher	Fisher	Fisher
Glucose 1-phosphate	0.54288	0.0466666	0.492461	4.11277e-11	0.656643	4.35635e-05	0.38166	-0.159083	0.256333	0.704099	0.252416	0.728588	209	56	99	1	1	1	Fisher	Fisher	Fisher
Geranyl-PP	-0.173557	0.111969	-0.245429	0.00189532	0.356078	0.0581708	-0.283072	-0.125834	-0.499355	-0.0640419	0.349773	0.00849764	209	55	99	1	0.211321	0.36129	Fisher	Fisher	Fisher
Adenylsuccinic acid	0.959738	0.241012	0.762181	0	0.00021066	0	0.848917	0.113543	0.611393	1.07056	0.36848	0.912969	209	56	99	1	1	1	Fisher	Fisher	Fisher
Glycerol 3-phosphate	1.43993	0.957794	0.506898	0	0	2.17853e-05	1.30073	0.774885	0.272895	1.57914	1.1407	0.740901	209	56	99	1	1	1	Fisher	Fisher	Fisher
Glyceraldehyde	0.160788	-0.0438223	0.183879	0.0196515	0.615808	0.0874562	0.0257031	-0.214989	-0.0270097	0.295872	0.127345	0.394767	209	56	99	1	1	1	Fisher	Fisher	Fisher
Pyruvic acid	-0.539722	0.794412	-1.34146	2.58144e-09	5.77982e-13	0	-0.717327	0.578323	-1.55717	-0.362117	1.0105	-1.12576	209	56	99	1	1	1	Fisher	Fisher	Fisher
Methyl-3-methyl-2-oxopentanoate	-0.179413	0.55581	-0.695943	0.00077741	1.36129e-08	1.70654e-10	-0.284048	0.363955	-0.909554	-0.0747775	0.747665	-0.482332	209	56	99	1	1	1	Fisher	Fisher	Fisher
Isocitric acid	0.305379	0.122627	0.205917	0.004769	0.376953	0.213381	0.0932981	-0.149407	-0.118434	0.517461	0.394661	0.530267	209	56	99	1	1	1	Fisher	Fisher	Fisher
Homovanillic acid	0.130105	-0.209708	0.364676	0.0745218	0.00540859	6.33356e-05	-0.0128839	-0.357473	0.185986	0.273094	-0.0619432	0.543367	209	56	99	1	1	1	Fisher	Fisher	Fisher
Trimethylamine	0.358014	0.248024	0.198234	0.00872719	0.152181	0.330981	0.0904481	-0.0914808	-0.20144	0.625579	0.587529	0.597908	209	56	99	1	1	1	Fisher	Fisher	Fisher
Glycine	0.23254	0.12168	0.137753	0.0266419	0.348008	0.374976	0.0269312	-0.132452	-0.166574	0.438149	0.375813	0.442079	209	56	99	1	1	1	Fisher	Fisher	Fisher
Trimethylamine N-oxide	0.153112	-0.0499092	0.274741	0.123348	0.672857	0.0601344	-0.0416473	-0.281588	-0.0117206	0.347871	0.18177	0.561203	209	56	99	1	1	1	Fisher	Fisher	Fisher
Sarcosine	-0.317692	-0.0459272	-0.214432	0.0102494	0.770106	0.243508	-0.560234	-0.353956	-0.574803	-0.0751508	0.262101	0.145939	209	56	99	1	1	1	Fisher	Fisher	Fisher
Alanine	0.255528	0.136097	0.181514	0.00454293	0.234626	0.190898	0.0790392	-0.0883409	-0.0904946	0.432016	0.360535	0.453522	209	56	99	1	1	1	Fisher	Fisher	Fisher
Cadaverine	0.726987	0.236053	0.53567	2.62013e-14	0.0511541	0.000192284	0.539891	-0.00118801	0.254112	0.914083	0.473294	0.817228	209	56	99	1	1	1	Fisher	Fisher	Fisher
3-Aminoisobutyric acid	0.0951419	0.17536	-0.0128773	0.294306	0.201051	0.930636	-0.0826727	-0.0934616	-0.302837	0.272956	0.444181	0.277083	209	56	99	1	1	1	Fisher	Fisher	Fisher
Choline	0.196322	0.102803	0.151206	0.031041	0.376841	0.280009	0.0178927	-0.1252	-0.123129	0.374752	0.330806	0.425541	209	56	99	1	1	1	Fisher	Fisher	Fisher
Dimethylglycine	0.250967	0.0868366	0.228423	0.00618404	0.449991	0.100854	0.0713027	-0.138465	-0.0444496	0.430631	0.312138	0.501295	209	56	99	1	1	1	Fisher	Fisher	Fisher
Serine	0.203679	0.0870851	0.179172	0.0234762	0.443372	0.19223	0.0274733	-0.135595	-0.0901335	0.379885	0.309765	0.448477	209	56	99	1	1	1	Fisher	Fisher	Fisher
Cytosine	0.621201	-0.0010532	0.515136	0.00694591	0.997378	0.137078	0.170159	-0.629295	-0.163968	1.07224	0.627188	1.19424	159	43	69	0.292183	1	0.447153	Chi-square	Chi-square	Chi-square
Creatinine	0.153041	-0.00728881	0.185593	0.169037	0.952167	0.20936	-0.0650639	-0.245448	-0.104182	0.371146	0.23087	0.475367	209	56	99	1	1	1	Fisher	Fisher	Fisher
Proline	-0.00370098	-0.14374	0.053697	0.973804	0.436686	0.790169	-0.224603	-0.505954	-0.34183	0.217201	0.218474	0.449224	209	56	99	1	1	1	Fisher	Fisher	Fisher
5-Aminopentanoic acid	0.336429	0.132067	0.238014	0.00194883	0.267234	0.124199	0.123576	-0.101247	-0.0654286	0.549282	0.365381	0.541458	209	56	99	1	1	1	Fisher	Fisher	Fisher
Betaine	0.233608	0.262021	0.0391416	0.0312696	0.0616737	0.807836	0.0210029	-0.0128114	-0.276285	0.446213	0.536854	0.354568	209	56	99	1	1	1	Fisher	Fisher	Fisher
Valine	0.369873	0.0929461	0.323487	0.00358346	0.465565	0.0542631	0.120978	-0.156705	-0.00592767	0.618768	0.342598	0.652901	209	56	99	1	1	1	Fisher	Fisher	Fisher
Indole	0.795724	0.550431	0.121666	6.74683e-05	0.0596487	0.696292	0.404356	-0.0223923	-0.489266	1.18709	1.12325	0.732598	155	33	64	0.112705	0.0390009	0.593411	Chi-square	Chi-square	Chi-square
Homoserine	0.174634	0.0712693	0.162004	0.0485017	0.524214	0.231111	0.00114589	-0.148068	-0.103155	0.348121	0.290607	0.427163	209	56	99	1	1	1	Fisher	Fisher	Fisher
Threonine	0.170299	0.076607	0.151292	0.0550665	0.494228	0.263755	-0.00369732	-0.143039	-0.114047	0.344295	0.296253	0.416631	209	56	99	1	1	1	Fisher	Fisher	Fisher
Cysteine	-1.17043	-0.846471	-0.561721	2.66143e-08	0.0014294	0.0551943	-1.58286	-1.36678	-1.13594	-0.75801	-0.326162	0.0124971	93	38	70	2.9e-05	0.00313124	0.850152	Chi-square	Chi-square	Chi-square
Niacinamide	-0.18955	0.018452	-0.159871	0.0437915	0.888615	0.288904	-0.373827	-0.23977	-0.455335	-0.0052727	0.276674	0.135593	209	56	99	1	1	1	Fisher	Fisher	Fisher
Taurine	0.0389346	0.00196593	0.0747126	0.685125	0.98798	0.613703	-0.149267	-0.253795	-0.215379	0.227136	0.257727	0.364804	209	56	99	1	1	1	Fisher	Fisher	Fisher
Pyroglutamic acid	0.263082	0.0817108	0.240716	0.0172392	0.488786	0.105691	0.0465687	-0.149644	-0.0509046	0.479595	0.313066	0.532336	209	56	99	1	1	1	Fisher	Fisher	Fisher
Pipecolic acid	0.296333	0.0935184	0.28883	0.00287236	0.449373	0.0548788	0.1015	-0.148789	-0.00604274	0.491167	0.335826	0.583702	209	56	99	1	1	1	Fisher	Fisher	Fisher
N-Acetylputrescine	0.163349	0.306188	-0.0270838	0.125312	0.0206297	0.866013	-0.0455193	0.0469189	-0.341704	0.372218	0.565456	0.287537	209	56	99	1	1	1	Fisher	Fisher	Fisher
Creatine	0.0177704	0.129949	-0.0939732	0.880543	0.522632	0.662419	-0.213995	-0.268459	-0.515864	0.249536	0.528356	0.327918	209	56	99	1	1	1	Fisher	Fisher	Fisher
4-Hydroxyproline	0.453151	0.0589551	0.444985	0.0006341	0.641808	0.01179	0.193192	-0.189452	0.0986613	0.713111	0.307362	0.791309	209	56	99	1	1	1	Fisher	Fisher	Fisher
5-Aminolevulinic acid	-0.574097	-0.488424	0.0175828	2.87083e-08	0.000189473	0.911871	-0.776873	-0.744894	-0.293789	-0.371321	-0.231955	0.328955	209	56	99	1	1	1	Fisher	Fisher	Fisher
Isoleucine	0.23161	0.0307054	0.25384	0.0102226	0.791017	0.0694422	0.0548503	-0.196407	-0.0201989	0.40837	0.257818	0.527879	209	56	99	1	1	1	Fisher	Fisher	Fisher
Leucine	0.389191	0.0296664	0.421999	0.00408143	0.831649	0.0447844	0.123569	-0.243851	0.00981536	0.654814	0.303183	0.834182	209	56	99	1	1	1	Fisher	Fisher	Fisher
Ornithine	0.108479	0.0884856	0.0827489	0.237201	0.447515	0.55661	-0.0713999	-0.139845	-0.193135	0.288358	0.316816	0.358633	209	56	99	1	1	1	Fisher	Fisher	Fisher
Asparagine	-1.24597	-1.26946	0.0592465	0	0	0.670383	-1.42355	-1.49999	-0.213585	-1.06839	-1.03894	0.332078	209	56	99	1	1	1	Fisher	Fisher	Fisher
Homocysteine	0.124639	0.307755	-0.0802717	0.210338	0.0237329	0.628984	-0.0703837	0.0410207	-0.405906	0.319663	0.57449	0.245362	209	56	99	1	1	1	Fisher	Fisher	Fisher
N-Methylnicotinamide	0.0734845	0.137572	0.0162012	0.594698	0.373695	0.933104	-0.197227	-0.16554	-0.362098	0.344196	0.440684	0.394501	209	56	99	1	1	1	Fisher	Fisher	Fisher
Tyramine	-0.0289523	-0.126796	0.1956	0.834832	0.518764	0.371444	-0.301108	-0.51195	-0.233341	0.243203	0.258357	0.62454	48	14	22	1	0.887473	0.845056	Chi-square	Chi-square	Chi-square
4-Acetamidobutanoic acid	0.231476	0.113867	0.175616	0.00827019	0.336979	0.208796	0.0596771	-0.118575	-0.0982422	0.403276	0.346308	0.449475	209	56	99	1	1	1	Fisher	Fisher	Fisher
Spermidine	0.843262	0.19266	0.593587	0.000138562	0.509106	0.0700103	0.40954	-0.379282	-0.0485381	1.27698	0.764603	1.23571	155	41	56	0.00294152	1	0.0594553	Chi-square	Chi-square	Chi-square
Glutamine	-1.32084	-1.18832	-0.130904	0	8.32667e-15	0.385863	-1.54213	-1.48837	-0.426785	-1.09954	-0.888276	0.164977	209	56	99	1	1	1	Fisher	Fisher	Fisher
Lysine	0.205676	0.0377497	0.18382	0.0582418	0.750394	0.21004	-0.00718134	-0.194834	-0.103615	0.418533	0.270334	0.471255	209	56	99	1	1	1	Fisher	Fisher	Fisher
Glutamate	0.814335	0.242685	0.615556	0	0.037848	9.82426e-06	0.636507	0.0136153	0.342657	0.992164	0.471755	0.888456	209	56	99	1	1	1	Fisher	Fisher	Fisher
Methionine	0.193613	0.632742	-0.374446	0.0318856	1.0256e-07	0.0095405	0.016768	0.39972	-0.657586	0.370458	0.865764	-0.091306	209	56	99	1	1	1	Fisher	Fisher	Fisher
Histidine	0.183593	0.109728	0.16162	0.108102	0.502931	0.418238	-0.0403589	-0.211322	-0.22971	0.407545	0.430778	0.552949	209	56	99	1	1	1	Fisher	Fisher	Fisher
Tryptamine	0.161213	-0.175183	0.407046	0.390889	0.455257	0.131236	-0.207056	-0.63503	-0.121569	0.529481	0.284664	0.93566	173	49	79	0.635146	0.51724	0.320191	Chi-square	Chi-square	Chi-square
Carnitine	0.221203	0.0793875	0.208748	0.0158317	0.484208	0.126007	0.0415102	-0.14304	-0.0586606	0.400896	0.301815	0.476157	209	56	99	1	1	1	Fisher	Fisher	Fisher
Phenylalanine	0.297958	0.129126	0.225204	0.000858961	0.25598	0.10267	0.122744	-0.0936725	-0.0452543	0.473171	0.351924	0.495662	209	56	99	1	1	1	Fisher	Fisher	Fisher
1-Methyl-histidine	0.12074	-0.0407397	0.196919	0.24632	0.775753	0.224245	-0.0833866	-0.321055	-0.120662	0.324868	0.239575	0.514499	209	56	99	1	1	1	Fisher	Fisher	Fisher
Arginine	0.500514	0.21996	0.343611	1.46945e-07	0.0870512	0.0201303	0.313881	-0.0319867	0.0538075	0.687147	0.471906	0.633415	209	56	99	1	1	1	Fisher	Fisher	Fisher
Indoleacetic acid	0.37771	0.410682	0.0132457	0.00162278	0.00786232	0.942419	0.142823	0.107838	-0.346184	0.612598	0.713526	0.372676	209	56	99	1	1	1	Fisher	Fisher	Fisher
Glucosamine	0.510852	0.189122	0.210794	0.000766219	0.401246	0.386742	0.213273	-0.252478	-0.266544	0.808431	0.630722	0.688132	193	50	89	0.615983	0.642594	1	Chi-square	Chi-square	Chi-square
Tyrosine	0.121949	0.0505143	0.150005	0.221558	0.696342	0.313156	-0.0735852	-0.203181	-0.141492	0.317483	0.304209	0.441502	209	56	99	1	1	1	Fisher	Fisher	Fisher
N8-Acetylspermidine	0.270556	0.0879546	0.261885	0.00746469	0.44904	0.0672255	0.0723441	-0.13977	-0.0185788	0.468767	0.315679	0.542349	209	56	99	1	1	1	Fisher	Fisher	Fisher
Acetylcarnitine	-0.13552	-0.0624725	0.0509799	0.247487	0.633642	0.757881	-0.365201	-0.319385	-0.273159	0.0941604	0.19444	0.375119	209	56	99	1	1	1	Fisher	Fisher	Fisher
Tryptophan	0.150975	0.00980236	0.195872	0.094589	0.931883	0.160384	-0.02604	-0.214968	-0.0776103	0.327991	0.234573	0.469354	209	56	99	1	1	1	Fisher	Fisher	Fisher
Indolelactic acid	0.289575	0.177239	0.141394	0.00161375	0.137782	0.324811	0.10959	-0.0568338	-0.140067	0.46956	0.411311	0.422854	209	56	99	1	1	1	Fisher	Fisher	Fisher
Kynurenine	0.192374	0.0792063	0.168275	0.0376959	0.480845	0.222427	0.0109368	-0.141016	-0.102046	0.373812	0.299429	0.438597	209	56	99	1	1	1	Fisher	Fisher	Fisher
3-Hydroxy-kynurenin	0.157689	-0.251195	0.457532	0.390447	0.351367	0.117928	-0.202195	-0.779492	-0.116018	0.517574	0.277103	1.03108	82	25	36	0.71995	0.562444	0.399562	Chi-square	Chi-square	Chi-square
Melatonin	0.424848	0.187226	0.234144	0.0212762	0.451171	0.390187	0.0632827	-0.299808	-0.299936	0.786414	0.67426	0.768224	177	46	80	0.489166	0.79693	1	Chi-square	Chi-square	Chi-square
Cystine	-0.333612	0.267354	-0.58166	0.00166199	0.0192221	3.16178e-05	-0.541536	0.0435309	-0.855613	-0.125688	0.491178	-0.307707	209	56	99	1	1	1	Fisher	Fisher	Fisher
Cytidine	-0.0983367	-0.376742	0.363413	0.343691	0.00119617	0.0104528	-0.301886	-0.604662	0.085227	0.105212	-0.148822	0.641599	209	56	99	1	1	1	Fisher	Fisher	Fisher
N1-Acetylspermine	-0.115064	-0.193085	0.0938271	0.526113	0.415999	0.721284	-0.470811	-0.658359	-0.421673	0.240683	0.27219	0.609327	61	18	34	0.433583	0.790992	0.919018	Chi-square	Chi-square	Chi-square
Uridine	-0.00506208	0.070057	-0.0149199	0.958288	0.540614	0.914517	-0.194762	-0.154351	-0.287346	0.184638	0.294465	0.257506	209	56	99	1	1	1	Fisher	Fisher	Fisher
Adenosine	0.146739	-0.21964	0.428555	0.451504	0.309259	0.0858879	-0.235257	-0.643031	-0.0605093	0.528734	0.203751	0.91762	173	52	82	1	0.0903176	0.0917017	Chi-square	Fisher	Fisher
Inosine	0.0400411	0.90083	-0.796415	0.762497	4.16326e-07	1.15118e-05	-0.219653	0.551984	-1.15226	0.299735	1.24968	-0.440568	209	56	99	1	1	1	Fisher	Fisher	Fisher
6-Methyladenosine	-0.134117	-0.717363	0.634921	0.402646	0.000739531	0.00662234	-0.448214	-1.13403	0.176606	0.17998	-0.300698	1.09324	188	52	90	0.953125	0.614752	0.770814	Chi-square	Fisher	Fisher
Guanosine monophosphate	1.02122	1.69927	-0.782235	6.42315e-06	1.63766e-08	0.0243009	0.5776	1.10942	-1.46294	1.46484	2.28911	-0.101529	178	32	67	0.000667027	1.05e-05	0.255361	Chi-square	Chi-square	Chi-square
S-Adenosylmethionine	-2.65968	-3.16527	0.471538	0	0	0.0219719	-2.92088	-3.52115	0.0681013	-2.39847	-2.80939	0.874974	24	52	92	1.99e-42	1.46e-31	1	Chi-square	Fisher	Fisher
Alpha-Tocopherol	-0.501043	0.365097	-0.804645	2.39131e-07	0.0032004	1.85121e-08	-0.69114	0.122343	-1.085	-0.310946	0.607851	-0.524289	209	56	99	1	1	1	Fisher	Fisher	Fisher
Bilirubin	-2.31867	0.179209	-2.46664	0	0.414151	0	-2.57468	-0.250923	-2.89976	-2.06266	0.609342	-2.03351	207	54	99	1	0.197322	0.129032	Fisher	Fisher	Fisher
1-Methyladenosine	-0.214069	-0.655077	0.509504	0.185227	2.7252e-09	0.00763343	-0.53077	-0.870963	0.135187	0.102632	-0.439191	0.88382	209	56	99	1	1	1	Fisher	Fisher	Fisher
Serotonin	0.292449	-0.0190965	0.349284	0.00478742	0.908792	0.0605506	0.0892587	-0.345812	-0.0154913	0.49564	0.307619	0.71406	209	56	99	1	1	1	Fisher	Fisher	Fisher
Xanthurenic acid	0.241997	0.169485	0.105373	0.0140173	0.175719	0.483702	0.0489367	-0.0758453	-0.189519	0.435057	0.414815	0.400265	209	56	99	1	1	1	Fisher	Fisher	Fisher
4-Trimethylammoniobutanoic acid	0.0939233	0.0799849	0.0424585	0.334802	0.545665	0.784707	-0.0969446	-0.179453	-0.26216	0.284791	0.339423	0.347077	209	56	99	1	1	1	Fisher	Fisher	Fisher
Epinephrine	0.410593	0.276804	0.170134	4.75937e-05	0.0619624	0.309644	0.212724	-0.013856	-0.158087	0.608462	0.567463	0.498356	209	56	99	1	1	1	Fisher	Fisher	Fisher
Indolepyruvate	0.519741	0.0768512	0.4708	0.0260072	0.808919	0.187741	0.0621288	-0.546042	-0.229704	0.977354	0.699744	1.1713	134	36	52	0.0691427	1	0.210926	Chi-square	Chi-square	Chi-square
1-Methylguanosine	0.339609	0.144499	0.257138	0.00161131	0.274242	0.116961	0.128555	-0.114539	-0.0643546	0.550663	0.403537	0.578631	209	56	99	1	1	1	Fisher	Fisher	Fisher
Normetanephrine	0.127669	-0.0787706	0.372067	0.568243	0.794607	0.266412	-0.310841	-0.67182	-0.284111	0.566179	0.514279	1.02825	113	31	53	1	0.983175	0.959421	Chi-square	Chi-square	Chi-square

## Sheet: Supplementary Table 2B
Table S2B: Gene Set Variation Analysis and Linear regression analysis of 185 metabolites among the three clinical groups, adjusted for sex, age, BMI, smoking status, hypertension, hyperglycemia, and hyperlipidemia status.
Pathways	Coefficient			p value			Confidence Interval Lower			Confidence Interval Upper
	RA vs.Health	RA vs.IAR	Health vs.IAR	RA vs.Health	RA vs.IAR	Health vs.IAR	RA vs.Health	RA vs.IAR	Health vs.IAR	RA vs. Health	RA vs.IAR	Health vs.IAR
Arginine and Proline Metabolism	-0.283669	-0.176055	-0.105048	0	3.42731e-07	0.0014909	-0.332333	-0.243738	-0.169867	-0.235006	-0.108372	-0.040229
beta-Alanine Metabolism	-0.688881	-0.259485	-0.408715	0	0.000646657	4.24832e-10	-0.777087	-0.408578	-0.536998	-0.600675	-0.110393	-0.280431
Carnitine Synthesis	-0.500947	-0.405458	-0.0948099	0	0	0.00850328	-0.561854	-0.488314	-0.165429	-0.440041	-0.322601	-0.0241908
Catecholamine Biosynthesis	-0.386854	-0.167458	-0.211811	0	0.00970381	0.000133495	-0.474341	-0.294369	-0.320491	-0.299367	-0.0405474	-0.103131
Estrone Metabolism	-0.72522	-0.408861	-0.227822	0	1.89062e-08	0.000489384	-0.807386	-0.551409	-0.355896	-0.643053	-0.266313	-0.0997476
Glycine and Serine Metabolism	-0.445672	-0.153777	-0.274927	0	8.05109e-05	1.14353e-14	-0.494458	-0.230219	-0.344706	-0.396887	-0.0773345	-0.205147
Histidine Metabolism	-0.774335	-0.267048	-0.443258	0	0.000165871	2.15938e-13	-0.854788	-0.406032	-0.561645	-0.693883	-0.128065	-0.324871
Lysine Degradation	-0.943843	-0.505063	-0.352226	0	8.39809e-10	2.38762e-07	-1.03177	-0.666361	-0.485854	-0.855912	-0.343764	-0.218598
Mercaptopurine Metabolism Pathway	-0.774335	-0.267048	-0.443258	0	0.000165871	2.15938e-13	-0.854788	-0.406032	-0.561645	-0.693883	-0.128065	-0.324871
Nicotinate and Nicotinamide Metabolism	-0.777002	-0.211164	-0.484555	0	0.00316266	1.66533e-14	-0.846753	-0.351393	-0.60831	-0.707252	-0.070935	-0.3608
Phosphatidylcholine Biosynthesis	-0.418229	-0.284865	-0.109631	0	1.77471e-06	0.0441481	-0.494893	-0.401733	-0.216392	-0.341565	-0.167998	-0.00286962
Porphyrin Metabolism	-0.662279	-0.231926	-0.371828	0	0.00430647	7.28859e-08	-0.740103	-0.391159	-0.507192	-0.584455	-0.072694	-0.236465
Propanoate Metabolism	-0.463565	-0.332959	-0.161966	0	1.74323e-07	0.0124122	-0.553609	-0.457863	-0.288937	-0.37352	-0.208056	-0.034995
Pyruvate Metabolism	-0.35831	0.136975	-0.509908	0	0.0433338	0	-0.435914	0.0041	-0.619608	-0.280706	0.26985	-0.400208
Spermidine and Spermine Biosynthesis	-0.27752	-0.387283	0.156747	1.61058e-05	7.28426e-07	0.0487468	-0.403636	-0.540519	0.000858975	-0.151404	-0.234047	0.312634
Succinate Signalling	-0.535427	-0.398786	-0.132761	0	3.28398e-09	0.0262573	-0.625493	-0.530889	-0.249847	-0.445361	-0.266682	-0.0156744
Tyrosine Metabolism	-0.31577	-0.145409	-0.17399	0	0.00344488	6.99757e-05	-0.380328	-0.242846	-0.259752	-0.251211	-0.0479714	-0.0882284
