# Supplementary material for: A Longitudinal Study Reveals Metabolomic Markers for Individuals at Risk, Disease Severity, and Treatment Response in Rheumatoid Arthritis
Source: Adv Sci (Weinh). 2025 Aug 13;12(38):e04414. doi: 10.1002/advs.202504414 (PMC12520550; doi:10.1002/advs.202504414)
Supplement: Supplementary file 3 — Supporting Information [file ADVS-12-e04414-s001.xlsx]

## Sheet: Supplementary Table 3A
Table S3A: Wilcoxon test analysis of metabolites across sex in 209 RA baseline data, 56 IAR and 99 health.
Metabolites	RA		IAR		Health		Number of Detected Samples		Detection Frequency Difference
	p value	log10(Female/Male)	p value	log10(Female/Male)	p value	log10(Female/Male)	Female	Male	p value	Statistical Test Used
Acetoacetate	0.586638	-0.153264	0.800568	-0.0128531	0.371709	0.154273	174	35	1	Fisher
4-Aminobutanoate	0.0816105	-0.323198	0.0618768	0.213334	0.0175581	0.237394	174	35	1	Fisher
Malonic acid	0.215325	-0.155347	0.49836	0.0466458	0.533209	0.095686	174	35	1	Fisher
3-Hydroxybutyric acid	0.198791	-0.165784	0.642167	0.0253805	0.585973	0.0909319	174	35	1	Fisher
Uracil	0.843378	-0.0555603	0.105983	0.225327	0.175365	0.197972	174	35	1	Fisher
Maleic acid	0.582429	-0.0706579	0.713794	0.0390832	0.803845	0.00876182	174	35	1	Fisher
N-Acetylglycine	0.495519	-0.0178117	0.0340175	0.254832	0.331195	0.160644	174	35	1	Fisher
Guanidoacetic acid	0.000295577	-0.447114	0.0551691	-0.0661706	0.348835	-0.025149	174	35	1	Fisher
2-Hydroxyisovaleric acid	0.000578539	-0.433816	0.117209	-0.0906033	0.339942	-0.0135998	174	35	1	Fisher
Succinic acid	0.886734	-0.086678	0.630519	0.171444	0.44573	0.153509	174	35	1	Fisher
Methylmalonic acid	0.285738	-0.177749	0.409711	0.117515	0.305835	0.158242	174	35	1	Fisher
Benzoic acid	0.412558	0.0246306	0.187524	0.0921245	0.395491	0.36102	174	35	1	Fisher
Methyl-4-methyl-2-oxopentanoate	0.945052	-0.0832773	0.32425	0.155378	0.202728	0.469029	171	35	1	Fisher
2-Hydroxyisocaproate	0.00163003	-0.357677	0.41908	-0.184135	0.585973	-0.0165761	174	35	1	Fisher
Glutarate	0.886734	0.0385282	0.6455	-0.0653426	0.641039	0.161262	174	35	1	Fisher
Malate	0.223371	-0.257939	0.967506	-0.0953775	0.622443	-0.00929398	174	35	1	Fisher
Adenine	0.714328	-0.0572917	0.800568	0.0181937	0.544723	0.1298	174	35	1	Fisher
Hypoxanthine	0.308437	-0.165046	0.229217	0.389281	0.0206785	-0.617704	174	35	1	Fisher
Adipic acid	0.898844	0.0774889	0.713794	-0.00748345	0.666187	0.034485	174	35	1	Fisher
Mevalonic acid	0.531039	-0.118724	0.9805	0.0275786	0.906344	0.0950756	174	35	1	Fisher
Xanthine	0.79576	-0.0625795	0.775475	-0.0382212	0.381113	-0.152282	174	35	1	Fisher
Dopamine	0.35454	0.180656	0.874412	-0.054105	0.473023	0.261418	101	17	0.398276	Chi-square
Orotic acid	0.954809	0.159252	0.941546	0.0925137	0.585973	0.169905	174	35	1	Fisher
Aminoadipic acid	0.00236417	-0.467923	0.66572	0.00592255	0.641039	0.0215843	174	35	1	Fisher
Phenylpyruvate	0.539105	-0.106927	0.607496	-0.0449421	0.73723	0.0844281	174	35	1	Fisher
Phosphoenolpyruvic acid	0.99389	-0.0880906	0.48804	-0.054517	0.743813	0.0614811	174	35	1	Fisher
Homogentisic acid	0.135359	-0.303341	0.838582	0.082284	0.450946	0.0936983	174	35	1	Fisher
Uric acid	0.0631949	-0.156515	1	-0.0423962	0.381113	-0.0597054	174	35	1	Fisher
Dihydroxyacetone phosphate	0.913406	-0.0212783	0.787994	0.0744404	0.34437	-0.178013	174	35	1	Fisher
Glyceraldehyde 3-phosphate	0.222208	-0.226144	0.66572	0.137094	0.0125314	-0.385203	174	35	1	Fisher
Shikimic acid	0.428459	0.0811014	0.519338	0.241445	0.556361	0.186399	174	35	1	Fisher
Citrulline	0.309894	-0.26529	0.322933	0.345215	0.36245	0.0381475	174	35	1	Fisher
Hippuric acid	0.867415	-0.0848065	0.9805	0.00130845	0.322594	0.186887	174	35	1	Fisher
Myo-Inositol	0.836194	-0.0335572	0.307108	0.124397	0.371709	0.185914	174	35	1	Fisher
Lactose	0.426675	-0.20617	0.242238	0.114073	0.314141	0.193194	174	35	1	Fisher
4-Hydroxyphenylpyruvic acid	0.723491	-0.0862483	0.129332	0.253593	0.217517	0.263854	174	35	1	Fisher
4-Pyridoxic acid	0.262888	-0.145981	0.701661	0.0691592	0.430289	0.226724	174	35	1	Fisher
2-Phosphoglyceric acid	0.689344	-0.0871072	0.529992	0.102965	0.0211616	0.404053	174	35	1	Fisher
Azelaic acid	0.879481	-0.0691086	0.889835	0.0323807	0.968717	0.0816919	174	35	1	Fisher
4-Hydroxy-2-quinolinecarboxylic acid	0.485882	-0.0989583	0.447919	0.0680803	0.968717	0.0393382	174	35	1	Fisher
Glucuronic acid	0.836193	-0.11845	0.141453	0.0975564	0.293643	0.155621	174	35	1	Fisher
Indoxyl sulfate	0.491652	-0.158409	0.331038	0.120023	0.865057	0.094941	174	35	1	Fisher
Pantothenic acid	0.226884	-0.181069	0.800568	0.0439611	0.711097	0.130463	174	35	1	Fisher
Cystathionine	0.898844	0.0122796	0.364737	0.0580737	0.381113	0.193934	174	35	1	Fisher
3-Nitrotyrosine	0.989002	-0.12294	0.262714	0.101652	0.14436	0.187145	174	35	1	Fisher
Myristic acid	0.371072	-0.149318	0.307108	0.113181	0.48024	0.135842	174	35	1	Fisher
Ribose 5-phosphate	0.408203	0.108822	1	-0.0191073	0.086803	0.309552	174	35	1	Fisher
Biotin	0.277525	0.069948	0.0145499	0.377374	0.0705535	0.271936	174	35	1	Fisher
Fructose 6-phosphate	0.211941	-0.167095	0.895433	0.0226468	0.810385	0.295525	171	35	1	Fisher
Glucose 6-phosphate	0.981671	-0.142023	0.730086	0.0668	0.0743904	0.458583	171	35	1	Fisher
Heptadecanoic acid	0.952369	-0.167129	0.171452	0.148137	0.415162	0.171706	174	35	1	Fisher
Linolenate	0.211941	0.0597539	0.454748	0.0430527	0.12294	0.221391	174	35	1	Fisher
Alpha-Linolenic acid	0.829024	-0.12904	0.428572	0.0566404	0.237655	0.199518	174	35	1	Fisher
Xanthosine	0.00543866	-0.42428	0.121149	-0.442111	0.996523	-0.0345838	174	35	1	Fisher
Argininosuccinic acid	0.0935248	-0.282424	0.562597	0.094628	0.892548	0.0107981	174	35	1	Fisher
13-HODE	0.833802	-0.0531958	1	0.0249933	0.293652	0.154178	174	35	1	Fisher
Arachidonic acid	0.252583	-0.145382	0.66572	0.0497715	0.314141	0.173149	174	35	1	Fisher
dCMP	0.931628	-0.176577	0.598863	0.0331247	0.235074	0.370765	157	34	0.319731	Fisher
Glutathione	0.0721837	0.298893	0.778717	0.083288	0.341118	0.286126	78	11	0.20216	Chi-square
N-Acetylneuraminic acid	0.52703	-0.132122	0.269794	-0.0588439	0.85137	0.0896218	174	35	1	Fisher
12-HETE	0.932868	-0.0350182	0.993499	-0.00423129	0.783685	-0.0844593	174	35	1	Fisher
5-Thymidylic acid	0.20084	-0.202714	0.48804	0.14473	0.26826	0.246667	160	33	1	Fisher
Cytidine monophosphate	0.183454	-0.217198	0.616105	-0.112614	0.968607	0.0612016	155	32	1	Fisher
Glucose 1,6-bisphosphate	0.930433	-0.0238691	0.284335	0.129129	0.167183	0.188532	174	35	1	Fisher
Fructose 1,6-bisphosphate	0.751214	-0.0372565	0.0956138	0.276273	0.080579	0.279994	173	35	1	Fisher
Alpha-Lactose	0.884315	0.0899732	0.156418	0.140587	0.357875	0.124301	174	35	1	Fisher
Sucrose	0.323214	0.158935	0.242238	0.137959	0.430289	0.128425	174	35	1	Fisher
3',5'-Cyclic GMP	0.398545	-0.340671	0.559717	0.108958	0.156142	0.359572	155	35	0.0483796	Fisher
Gibberellin A3	0.0719211	-0.298782	0.584849	-0.025144	0.565066	-0.0528358	174	35	1	Fisher
Adenosine monophosphate	0.062761	-0.386108	0.763013	0.0570189	0.711097	0.231626	174	35	1	Fisher
Inosinic acid	0.409073	-0.154468	0.133579	-0.275691	0.180982	-0.164088	174	35	1	Fisher
Prostaglandin E2	0.54316	-0.00704923	0.222894	0.136423	0.449344	0.104992	174	35	1	Fisher
Orotidylic acid	0.860189	-0.0597826	0.565279	0.0443216	0.107461	0.431374	171	35	1	Fisher
S-Adenosylhomocysteine	0.474453	-0.0894281	0.102434	-0.0759136	0.79039	0.0696477	174	35	1	Fisher
Uridine 5'-diphosphate	0.0090183	-0.447083	0.457773	-0.0833732	0.149214	-0.15189	171	35	1	Fisher
Adenosine 5'-diphosphate	0.41781	-0.207079	0.142389	-0.321434	0.579992	0.16038	167	35	0.604001	Fisher
Folic acid	0.459896	-0.0996738	0.119104	-0.504873	0.797697	-0.114123	131	27	0.986005	Chi-square
Guanosine 5'-diphosphate	0.437444	-0.187556	0.269794	-0.0866054	0.961771	0.0734135	171	35	1	Fisher
5-Methyltetrahydrofolic acid	0.761354	-0.0328228	0.74205	-0.148899	0.522608	0.273698	118	24	1	Chi-square
Glycocholic acid	0.156565	-0.256174	0.775475	0.043968	0.130525	0.204596	174	35	1	Fisher
Adenosine 5'-triphosphate	0.869825	-0.0688509	0.705528	0.0718692	0.326331	0.350059	171	35	1	Fisher
Taurocholic acid	0.00923166	-0.321965	0.0621027	-0.889669	0.177789	-0.828921	174	35	1	Fisher
Oxidized glutathione	0.628996	-0.0731171	0.661284	-0.14379	0.771641	-0.175254	16	4	0.752053	Fisher
NAD	0.66041	0.0640522	0.193341	-0.462769	0.547417	-0.00985875	60	10	0.631339	Chi-square
Lactic acid	0.903695	-0.154793	0.701661	-0.171716	0.698155	0.0856297	174	35	1	Fisher
Fumarate	0.603615	-0.190835	0.032615	0.269944	0.899442	0.0354603	174	35	1	Fisher
Citraconic acid	0.553365	-0.192837	0.630519	-0.0405534	0.685299	0.122168	174	35	1	Fisher
Allantoin	0.578233	-0.158562	0.176693	-0.0610022	0.128323	0.19464	174	35	1	Fisher
Aconitic acid	0.718904	-0.127361	0.156418	0.185089	0.117742	0.199417	174	35	1	Fisher
Citric acid	0.306984	-0.132657	0.331038	0.0884307	0.0493901	0.254682	174	35	1	Fisher
Chenodeoxycholic acid glycine conjugate	0.0114501	-0.517051	0.914956	-0.0291941	0.740513	0.0515266	173	35	1	Fisher
Malondialdehyde	0.935303	-0.0464046	0.18205	0.145087	0.0568836	0.21187	174	35	1	Fisher
2-Methylpropanoate	0.491652	-0.150315	0.618962	-0.0842609	0.0747173	0.220709	174	35	1	Fisher
Glyceric acid	0.964573	-0.0870647	0.0145499	0.149112	0.14436	0.139978	174	35	1	Fisher
Alpha-Ketoisovaleric acid	0.809974	-0.0119195	0.562597	0.10459	0.178157	0.238788	174	35	1	Fisher
Methylsuccinic acid	0.0122746	-0.348828	0.0830496	-0.0672779	0.128323	-0.0686668	174	35	1	Fisher
Oxalacetic acid	0.104813	-0.175559	0.630519	0.0657018	0.38587	-0.0276977	174	35	1	Fisher
Oxoglutaric acid	0.172364	0.169621	0.18205	0.186988	0.810594	0.0388883	174	35	1	Fisher
2-Hydroxyglutarate	0.760529	0.0884374	0.19883	0.0824662	0.477541	0.12927	174	35	1	Fisher
Fructose	0.423119	0.0652228	0.262714	0.0880158	0.415162	0.169519	174	35	1	Fisher
Glucose 1-phosphate	0.976785	-0.0058174	0.775475	-0.0957848	0.227427	-0.207533	174	35	1	Fisher
Geranyl-PP	0.491652	-0.00437563	0.151631	-0.12861	0.00253016	0.279886	174	35	1	Fisher
Adenylsuccinic acid	0.397012	-0.118654	0.0192442	0.205865	0.322594	0.153351	174	35	1	Fisher
Glycerol 3-phosphate	0.927998	-0.0497854	0.0956138	0.142964	0.724124	-0.0330346	174	35	1	Fisher
Glyceraldehyde	0.375192	0.156112	0.146956	0.170983	0.7176	0.000312027	174	35	1	Fisher
Pyruvic acid	0.862597	-0.0602832	0.562597	-0.041173	0.0514415	0.21057	174	35	1	Fisher
Methyl-3-methyl-2-oxopentanoate	0.629486	-0.179253	0.477835	-0.107422	0.270273	0.160829	174	35	1	Fisher
Isocitric acid	0.545194	0.136918	0.146956	-0.551076	0.899442	0.29993	174	35	1	Fisher
Homovanillic acid	0.755867	0.00864368	0.551623	0.139255	0.996523	0.051074	174	35	1	Fisher
Trimethylamine	0.126002	-0.25572	0.41908	-0.307596	0.591982	-0.0830472	174	35	1	Fisher
Glycine	0.776913	-0.262605	0.229217	0.0918382	0.750414	-0.0814283	174	35	1	Fisher
Trimethylamine N-oxide	0.122998	-0.277827	0.993499	-0.168045	0.262772	0.117541	174	35	1	Fisher
Sarcosine	0.0138448	-0.388182	0.00179034	-0.42873	0.000396197	-0.296251	174	35	1	Fisher
Alanine	0.682588	-0.219535	0.677622	-0.178987	0.357875	-0.0173297	174	35	1	Fisher
Cadaverine	0.192444	-0.240235	0.0145499	-0.373612	0.0557584	-0.189481	174	35	1	Fisher
3-Aminoisobutyric acid	0.0935248	-0.320143	0.851341	-0.0460854	0.217517	-0.0888192	174	35	1	Fisher
Choline	0.130616	-0.278061	0.701661	-0.185889	0.865057	-0.0189145	174	35	1	Fisher
Dimethylglycine	0.0170938	-0.33553	0.040144	-0.240457	0.353337	-0.00496619	174	35	1	Fisher
Serine	0.874651	-0.224492	0.248937	-0.122926	0.579992	0.0229384	174	35	1	Fisher
Cytosine	0.176218	-0.162863	0.546232	-0.70044	0.0178485	-0.958296	132	27	1	Chi-square
Creatinine	0.0220372	-0.31106	0.508793	-0.110065	0.164521	-0.203804	174	35	1	Fisher
Proline	0.487801	0.0193993	0.210617	-0.110393	0.906344	0.279143	174	35	1	Fisher
5-Aminopentanoic acid	0.0248467	-0.381117	0.584849	-0.0883787	0.305835	0.146646	174	35	1	Fisher
Betaine	0.255133	-0.0587738	0.457773	-0.265725	0.968717	0.129866	174	35	1	Fisher
Valine	0.44471	-0.292852	0.0490691	-0.132915	0.121889	-0.428148	174	35	1	Fisher
Indole	0.756152	0.0307647	0.353385	0.219766	0.691611	-0.188332	130	25	0.846664	Chi-square
Homoserine	0.986558	-0.226702	0.653901	-0.183849	0.934017	-0.00716635	174	35	1	Fisher
Threonine	0.981671	-0.23123	0.618962	-0.180042	0.899442	-0.00921167	174	35	1	Fisher
Cysteine	0.677788	-0.0842382	0.00211045	-1.23251	0.0393063	-1.08503	78	15	0.977945	Chi-square
Niacinamide	0.225709	-0.254455	0.400466	-0.263377	0.865057	-0.0376722	174	35	1	Fisher
Taurine	0.376844	-0.290916	0.713794	-0.0616057	0.400355	-0.0459707	174	35	1	Fisher
Pyroglutamic acid	0.793397	-0.160653	0.95452	-0.136817	0.44573	0.0280412	174	35	1	Fisher
Pipecolic acid	0.0724064	-0.346298	0.242238	-0.229882	0.556361	0.0404036	174	35	1	Fisher
N-Acetylputrescine	0.175756	-0.283071	0.66572	-0.269198	0.810591	0.119314	174	35	1	Fisher
Creatine	0.112922	-0.0320175	0.0418117	-0.0304326	0.574041	-0.214316	174	35	1	Fisher
4-Hydroxyproline	0.181197	-0.108544	0.400466	-0.134106	0.381113	0.0563643	174	35	1	Fisher
5-Aminolevulinic acid	0.651399	-0.163017	0.889835	-0.230502	0.73723	0.165124	174	35	1	Fisher
Isoleucine	0.177231	-0.289049	0.00449311	-0.299168	0.0066338	-0.0922981	174	35	1	Fisher
Leucine	0.517074	-0.132488	0.0230508	-0.148953	0.0090513	0.158175	174	35	1	Fisher
Ornithine	0.0593777	-0.321355	0.0299557	-0.303613	0.371709	-0.0520297	174	35	1	Fisher
Asparagine	0.707482	-0.104052	0.477835	-0.127161	0.704615	0.0143208	174	35	1	Fisher
Homocysteine	0.551317	-0.208762	0.0340175	-0.270777	0.610177	0.0902217	174	35	1	Fisher
N-Methylnicotinamide	0.755867	-0.111182	0.171452	-0.378994	0.285713	0.0322267	174	35	1	Fisher
Tyramine	0.273309	-0.248633	0.4626	0.195342	0.80606	-0.0464417	38	10	0.519714	Chi-square
4-Acetamidobutanoic acid	0.0268875	-0.332663	0.0138728	-0.241002	0.00699128	-0.135833	174	35	1	Fisher
Spermidine	0.511431	-0.177591	0.440496	-0.717284	0.48088	-0.421701	128	27	0.818228	Chi-square
Glutamine	0.108134	0.156574	0.08606	0.163423	0.940949	0.0026697	174	35	1	Fisher
Lysine	0.684837	-0.259502	0.176693	-0.229783	0.0733076	-0.15085	174	35	1	Fisher
Glutamate	0.0654018	-0.265422	0.0312616	-0.305806	0.00681043	-0.173132	174	35	1	Fisher
Methionine	0.262888	-0.25807	0.0530702	-0.372375	0.119801	-0.0486146	174	35	1	Fisher
Histidine	0.578233	-0.237765	0.864139	-0.265606	0.574041	0.277629	174	35	1	Fisher
Tryptamine	0.893727	-0.211326	0.559367	-0.451552	0.365082	-0.450692	142	31	0.461953	Fisher
Carnitine	0.682588	-0.270113	0.339271	-0.188042	0.390662	-0.0313602	174	35	1	Fisher
Phenylalanine	0.976785	-0.22858	0.37348	-0.194291	0.128323	-0.0317731	174	35	1	Fisher
1-Methyl-histidine	0.957249	-0.0826292	0.41908	-0.320384	0.251792	-0.175977	174	35	1	Fisher
Arginine	0.653608	-0.241001	0.284335	-0.14311	0.440548	0.0368901	174	35	1	Fisher
Indoleacetic acid	0.0346809	-0.310232	0.0468206	-0.322491	0.646918	0.282813	174	35	1	Fisher
Glucosamine	0.817065	0.0391971	0.260146	-0.433695	0.203009	-0.371691	162	31	0.316277	Fisher
Tyrosine	0.793397	-0.35125	0.121149	-0.0860357	0.425211	-0.0121894	174	35	1	Fisher
N8-Acetylspermidine	0.0357456	-0.301099	0.0618768	-0.155978	0.961771	0.11731	174	35	1	Fisher
Acetylcarnitine	0.136162	-0.148535	0.902728	-0.0137524	0.400355	0.399353	174	35	1	Fisher
Tryptophan	0.833802	-0.248534	0.519338	-0.191293	0.224089	-0.0237684	174	35	1	Fisher
Indolelactic acid	0.038243	-0.333071	0.642167	0.181485	0.214284	0.0930434	174	35	1	Fisher
Kynurenine	0.36863	-0.266729	0.00937142	-0.265419	0.0401349	-0.0784984	174	35	1	Fisher
3-Hydroxy-kynurenin	0.868778	0.0146605	0.443571	0.298541	0.711983	0.154102	69	13	0.929842	Chi-square
Melatonin	0.664129	-0.058921	0.875627	-0.278161	0.475981	-0.0662701	148	29	0.942113	Chi-square
Cystine	0.305536	-0.242647	0.630519	-0.169752	0.878784	-0.081017	174	35	1	Fisher
Cytidine	0.0888312	-0.301683	0.277	-0.298436	0.628615	0.000355532	174	35	1	Fisher
N1-Acetylspermine	0.830856	-0.0441624	0.298291	0.425938	0.617665	0.195378	51	10	1	Chi-square
Uridine	0.616491	-0.206306	0.428572	-0.1096	0.128323	0.0264662	174	35	1	Fisher
Adenosine	0.429963	-0.32327	0.0890047	-0.705334	0.10508	-0.602673	141	32	0.217568	Fisher
Inosine	0.100301	-0.275757	0.725998	0.0931745	0.104093	-0.442575	174	35	1	Fisher
6-Methyladenosine	0.609857	-0.0945468	0.993445	-0.135146	0.982611	0.0627363	157	31	0.759706	Fisher
Guanosine monophosphate	0.0402866	-0.308097	0.409711	-0.132145	0.00300309	-0.0634467	146	32	0.308527	Fisher
S-Adenosylmethionine	0.931652	0.0241929	0.92799	-0.149265	0.556293	-0.282116	20	4	1	Fisher
Alpha-Tocopherol	0.545194	-0.0819591	0.151631	0.100955	0.0141575	0.134104	174	35	1	Fisher
Bilirubin	0.238269	0.1533	0.0168286	1.07496	0.0454929	0.137874	173	34	0.307554	Fisher
1-Methyladenosine	0.748891	-0.172649	0.331038	-0.185965	0.31835	0.118228	174	35	1	Fisher
Serotonin	0.0483569	-0.3224	0.889835	-0.124045	0.659863	0.076305	174	35	1	Fisher
Xanthurenic acid	0.0610499	-0.335167	0.00402411	-0.461134	0.0226704	-0.217267	174	35	1	Fisher
4-Trimethylammoniobutanoic acid	0.0494109	-0.274512	0.38235	-0.375416	0.724124	0.00442913	174	35	1	Fisher
Epinephrine	0.465043	-0.212568	0.813192	-0.249573	0.456197	-0.0296189	174	35	1	Fisher
Indolepyruvate	0.948733	-0.0604963	0.590513	-0.0754125	0.358831	0.426321	112	22	1	Chi-square
1-Methylguanosine	0.0959452	-0.268974	0.0667065	-0.201767	0.653564	-0.0298791	174	35	1	Fisher
Normetanephrine	0.990999	-0.0224951	0.282059	0.417221	0.702988	0.242901	94	19	1	Chi-square

## Sheet: Supplementary Table 3B
Table S3B: GAMs regression between age and metabolites in 209 RA baseline data, 56 IAR and 99 health, adjusted for disease duration. A metabolite was considered suitable for linear modeling if the estimated degrees of freedom from the non-linear GAMs was less than 1.5, or if the Akaike Infor-mation Criterion (AIC) of the non-linear model was higher than that of the linear GAMs.
metabolites	RA							IAR							Health
	estimated degrees of freedom	AIC_non_linear	AIC_linear	suitble for lm	p_value_non_linear	coefficient_linear	p_value_linear	estimated degrees of freedom	AIC_non_linear	AIC_linear	suitble for lm	p_value_non_linear	coefficient_linear	p_value_linear	estimated degrees of freedom	AIC_non_linear	AIC_linear	suitble for lm	p_value_non_linear	coefficient_linear	p_value_linear
Acetoacetate	1.00036	354.418	354.417	yes	0.163782	0.0052613	0.163672	1.00005	68.4532	68.453	yes	0.0636158	0.0110292	0.0636079	1.56726	176.439	176.054	yes	0.410363	0.00702148	0.327738
4-Aminobutanoate	2.65918	293.954	296.661	no	0.121108	0.003247	0.319082	1.00009	86.6206	86.6204	yes	0.290432	0.00731323	0.29039	1.34633	175.701	175.298	yes	0.730794	-0.00303169	0.670809
Malonic acid	1.30114	306.992	306.592	yes	0.810261	0.00104739	0.753795	1.00004	93.1885	93.1883	yes	0.714921	0.00266728	0.714873	1.00043	161.895	161.894	yes	0.271712	0.00734903	0.271526
3-Hydroxybutyric acid	1.14353	332.481	332.242	yes	0.945455	-0.000312046	0.930247	1.00004	96.7115	96.7114	yes	0.762343	0.00227858	0.762287	1.07149	168.421	168.292	yes	0.356711	0.00684701	0.32098
Uracil	1.96577	274.196	274.258	no	0.395807	0.00254874	0.407552	1.00006	86.8891	86.8889	yes	0.512222	0.00453006	0.512182	1.00027	146.138	146.138	yes	0.591205	0.00330921	0.590983
Maleic acid	2.00319	557.95	558.651	no	0.0743949	0.0126026	0.0482438	1.00005	180.624	180.624	yes	0.953933	-0.00092767	0.953558	1.00013	217.762	217.762	yes	0.909209	0.00101274	0.90874
N-Acetylglycine	2.28366	271.011	273.007	no	0.140534	0.003086	0.314622	3.41261	91.3835	92.3145	no	0.356797	0.00613246	0.398549	1.00011	182.86	182.86	yes	0.627121	0.00360139	0.627023
Guanidoacetic acid	2.70015	327.36	332.629	no	0.0101386	0.00734474	0.0406466	1.00005	84.3696	84.3694	yes	0.155472	0.00967113	0.155456	1.00001	210.415	210.415	yes	0.1609	0.0119966	0.160897
2-Hydroxyisovaleric acid	2.80461	226.187	229.317	no	0.0334661	0.00463342	0.0922189	1.00006	67.2714	67.2712	yes	0.0525583	0.0114228	0.0525503	1.00006	134.761	134.76	yes	0.25527	0.00663165	0.255246
Succinic acid	2.588	228.642	233.01	no	0.00326107	0.00762914	0.00633373	1.00006	102.131	102.131	yes	0.214396	0.00988379	0.214374	1.00006	127.215	127.215	yes	0.335041	0.00540435	0.335009
Methylmalonic acid	2.71746	222.405	224.898	no	0.0010192	0.00989067	0.000325325	1.00005	83.0085	83.0083	yes	0.0231296	0.015505	0.0231253	1.00005	138.698	138.698	yes	0.0613793	0.0111879	0.0613718
Benzoic acid	2.19953	290.201	290.414	no	0.0970447	0.00629196	0.0499102	4.76741	119.832	123.71	no	0.0609751	0.0156352	0.10698	1.00093	290.548	290.547	yes	0.514856	-0.0083324	0.514203
Methyl-4-methyl-2-oxopentanoate	1.00037	375.284	375.283	yes	0.146593	0.0057839	0.146484	1.00005	127.295	127.295	yes	0.826294	0.00217302	0.8262	1.00009	293.837	293.837	yes	0.469899	-0.00938917	0.469839
2-Hydroxyisocaproate	2.78407	214.126	217.113	no	0.0658346	0.00377361	0.156705	1.00002	59.8384	59.8383	yes	0.0879741	0.00937047	0.0879701	1.00001	128.278	128.278	yes	0.229231	0.00678543	0.229228
Glutarate	1.29842	380.861	380.442	yes	0.420045	0.00431122	0.28558	1.00005	104.041	104.041	yes	0.211979	0.0101077	0.211959	1.00026	200.837	200.837	yes	0.300167	0.00842907	0.300044
Malate	1.00001	329.424	329.424	yes	0.0210067	0.00822502	0.0210065	1.49417	108.774	108.342	yes	0.0488556	0.0197625	0.0210444	1.00008	119.549	119.549	yes	0.36753	0.0048585	0.367487
Adenine	2.36324	240.388	241.87	no	0.0194232	0.00695691	0.0147447	1.00005	85.5114	85.5112	yes	0.153758	0.00981166	0.153743	1.00021	202.931	202.931	yes	0.201531	0.0105155	0.201456
Hypoxanthine	1.52798	698.767	698.356	yes	0.609202	-0.00425588	0.63904	1.00043	196.578	196.577	yes	0.880669	-0.00278483	0.879495	3.03034	301.195	306.706	no	0.0580213	0.00728719	0.598905
Adipic acid	1.00065	425.974	425.973	yes	0.516619	0.0029414	0.516156	1.67495	141.216	140.836	yes	0.209925	0.0174865	0.121476	1.00062	223.648	223.647	yes	0.0627633	0.017096	0.0626602
Mevalonic acid	1.00043	502.877	502.876	yes	0.0125255	0.0138717	0.0125041	1.00006	93.307	93.3068	yes	0.13128	0.0111415	0.131264	1.00016	178.79	178.789	yes	0.345231	0.00686598	0.34515
Xanthine	1	414.679	414.679	yes	0.00968904	0.011479	0.00968893	1.39983	129.097	128.678	yes	0.0461125	0.0237815	0.0206135	1.88786	221.568	221.632	no	0.420173	0.00619546	0.492179
Dopamine	1.00033	657.531	657.55	yes	0.043385	-0.016606	0.0432526	1.00005	195.554	195.553	yes	0.293105	-0.0192337	0.293084	1.00012	310.888	310.888	yes	0.130967	-0.0214846	0.130933
Orotic acid	1.00029	562.84	562.842	yes	0.879814	-0.000976572	0.879096	1.00009	143.397	143.397	yes	0.901481	-0.00141847	0.90119	1.0001	289.501	289.501	yes	0.667947	0.00544898	0.667847
Aminoadipic acid	1.00063	325.594	325.593	yes	0.208547	0.00440945	0.208318	1.00005	114.175	114.175	yes	0.165657	0.0123107	0.16564	1.00011	226.694	226.694	yes	0.540723	-0.00566037	0.540643
Phenylpyruvate	1.0001	416.509	416.51	yes	0.460994	0.00326111	0.460923	1.00011	115.9	115.899	yes	0.614977	0.00450167	0.614879	1.42379	167.784	167.355	yes	0.742624	-0.00190464	0.780988
Phosphoenolpyruvic acid	1.6702	402.913	402.71	yes	0.49327	0.00305423	0.473261	1.00004	116.353	116.353	yes	0.145105	0.0132053	0.145093	1.20622	221.194	220.879	yes	0.137395	0.0151864	0.0930056
Homogentisic acid	1.94418	387.312	387.566	no	0.111489	0.00724032	0.078978	1.00014	113.541	113.541	yes	0.809078	0.00211768	0.808831	1.00003	173.537	173.537	yes	0.794673	0.00183967	0.794632
Uric acid	3.27331	387.834	394.528	no	0.0161969	0.00682249	0.103724	1.00019	154.414	154.414	yes	0.683032	-0.00515428	0.682834	1.00013	217.785	217.784	yes	0.127787	0.0135383	0.127752
Dihydroxyacetone phosphate	1.26783	421.943	421.568	yes	0.769176	-0.00196958	0.660076	1.00005	137.587	137.587	yes	0.805076	0.00267862	0.804994	1.0006	237.247	237.246	yes	0.222561	0.0119424	0.222332
Glyceraldehyde 3-phosphate	2.26257	398.95	399.858	no	0.157034	0.00610109	0.15087	1.00006	120.267	120.267	yes	0.296386	-0.00975329	0.29636	1.00008	202.073	202.072	yes	0.0541815	0.0158672	0.0541693
Shikimic acid	1.00006	336.266	336.266	yes	0.0359319	0.00759875	0.0359242	1.00005	111.612	111.612	yes	0.222018	0.0105777	0.221998	1.00007	203.162	203.161	yes	0.831214	0.00175075	0.831087
Citrulline	1.19924	469.61	469.297	yes	0.386896	0.00535572	0.290253	1.00004	131.988	131.988	yes	0.258063	0.0117393	0.258048	1.00002	224.114	224.114	yes	0.958869	-0.000472313	0.95871
Hippuric acid	1.71151	396.641	396.368	yes	0.00202105	0.0146022	0.000614306	1.38973	93.5177	93.0864	yes	0.0306914	0.018665	0.0128879	1.00009	192.404	192.403	yes	0.622557	-0.00382927	0.622474
Myo-Inositol	4.43533	452.119	464.224	no	6.23e-05	0.0174069	0.000595101	2.25831	145.388	147.055	no	0.00290194	0.0392508	0.00152038	1.00029	230.269	230.268	yes	0.730473	0.00324737	0.730122
Lactose	2.40025	293.635	296.293	no	0.0654248	0.00494695	0.129405	1.00003	66.4505	66.4504	yes	0.220492	0.00709115	0.220482	1.57543	167.029	166.689	yes	0.334837	0.00764801	0.264079
4-Hydroxyphenylpyruvic acid	1.00006	337.438	337.438	yes	0.492651	0.0024802	0.492612	1.00005	101.939	101.938	yes	0.735693	-0.00266537	0.735624	1.0001	187.024	187.024	yes	0.923702	-0.000728438	0.923285
4-Pyridoxic acid	2.14568	226.7	227.696	no	0.00412687	0.00876851	0.00150543	1.00005	95.9004	95.9002	yes	0.130553	0.0114244	0.130538	1.50166	162.846	162.387	yes	0.110934	0.0130109	0.0537063
2-Phosphoglyceric acid	2.46676	277.697	277.965	no	0.385872	-0.00154945	0.617754	1.71597	111.372	111.065	yes	0.628739	-0.00239999	0.779256	1.82161	196.859	196.822	yes	0.414314	-0.0058874	0.459494
Azelaic acid	2.53022	269.418	271.415	no	0.0153177	0.00761143	0.0133698	1.00003	74.7693	74.7692	yes	0.249564	0.00717191	0.249551	1.2454	147.863	147.515	yes	0.34283	0.00726583	0.242597
4-Hydroxy-2-quinolinecarboxylic acid	1.6742	261.293	260.971	yes	0.132804	0.00528546	0.0765501	1.00005	77.7355	77.7353	yes	0.102166	0.0105202	0.102153	1.00002	129.105	129.105	yes	0.0962201	0.00945955	0.0962154
Glucuronic acid	2.26125	209.603	210.94	no	0.0455697	0.00541274	0.039621	1.00004	66.4128	66.4126	yes	0.319827	0.00574203	0.319808	1.00005	135.586	135.586	yes	0.485283	0.00407639	0.485253
Indoxyl sulfate	2.39166	285.375	286.788	no	0.00158104	0.0109956	0.000619311	1.00006	83.4846	83.4844	yes	0.0206882	0.0158759	0.0206843	1.00006	152.117	152.117	yes	0.428309	-0.00503175	0.428275
Pantothenic acid	1.16881	199.584	199.312	yes	0.000773323	0.00935289	0.000294225	1.00005	72.7727	72.7725	yes	0.0559217	0.0118257	0.0559139	1.35067	136.331	135.904	yes	0.150715	0.0101633	0.0843532
Cystathionine	1.44215	455.806	455.395	yes	0.707394	0.00162153	0.739444	1.00008	111.417	111.417	yes	0.00499799	0.0250182	0.00499612	1.00013	230.656	230.656	yes	0.576542	0.00527138	0.576436
3-Nitrotyrosine	2.66685	234.07	238.315	no	0.0101801	0.00633239	0.0249234	1.00004	71.7076	71.7074	yes	0.421468	0.00485684	0.421442	1.00003	144.036	144.036	yes	0.211962	0.00763007	0.21195
Myristic acid	2.33193	350.426	351.711	no	0.215973	0.00383016	0.30726	1.00004	89.2944	89.2943	yes	0.382756	0.00617334	0.382733	1.00036	153.671	153.67	yes	0.0663867	0.0118397	0.0663251
Ribose 5-phosphate	1.83921	339.374	339.239	yes	0.0977136	0.00707775	0.0522839	1.00008	125.144	125.144	yes	0.200654	0.0125168	0.200627	1.00439	169.25	169.241	yes	0.91606	-0.000879621	0.898777
Biotin	2.25914	253.313	253.334	no	0.0941476	0.0058932	0.044307	1.00004	107.086	107.086	yes	0.517337	-0.00535927	0.517306	1.00007	177.392	177.392	yes	0.593248	-0.00385203	0.593186
Fructose 6-phosphate	1.00013	372.409	372.408	yes	0.580178	0.0021819	0.580073	1.00001	124.737	124.737	yes	0.513854	0.00632623	0.513844	1.00007	322.43	322.429	yes	0.658482	-0.00663014	0.658409
Glucose 6-phosphate	1.71858	349.943	349.566	yes	0.320854	0.00456422	0.220643	1.00022	119.705	119.705	yes	0.458618	0.00687206	0.458477	1.00015	274.927	274.926	yes	0.567511	-0.00674933	0.567394
Heptadecanoic acid	3.91171	237.222	249.021	no	0.000737409	0.00674641	0.0201405	1.00006	78.7672	78.767	yes	0.776845	0.00181961	0.776764	1.00014	141.907	141.906	yes	0.192126	0.00789148	0.192076
Linolenate	2.65085	229.966	234.934	no	0.0369378	0.00318559	0.252848	1.00026	99.2639	99.2633	yes	0.909427	0.000885571	0.908483	1.00023	149.825	149.825	yes	0.236029	0.00745683	0.235936
Alpha-Linolenic acid	3.28602	242.969	252.553	no	0.00133784	0.00697303	0.0173403	1.00003	84.7946	84.7945	yes	0.311722	0.00688149	0.311706	1.00014	149.358	149.358	yes	0.180052	0.00842406	0.180007
Xanthosine	1.01951	484.848	484.813	yes	0.38384	0.00468926	0.373247	1.00007	115.571	115.57	yes	0.583863	0.00488849	0.583803	1.82146	180.469	179.998	yes	0.15609	0.0134854	0.0670788
Argininosuccinic acid	1.00005	419.226	419.227	yes	0.018705	0.0105405	0.018702	1.00008	122.737	122.737	yes	0.444487	0.00728435	0.444438	1.00011	166.478	166.478	yes	0.886108	0.000979331	0.885804
13-HODE	2.30024	321.58	323.045	no	0.127161	0.00466815	0.181067	1.00005	76.8932	76.893	yes	0.109106	0.0102305	0.109094	1.00008	159.469	159.469	yes	0.242038	0.0077278	0.242006
Arachidonic acid	2.33928	206.459	207.277	no	0.0176216	0.00683864	0.00891644	1.00004	71.6426	71.6425	yes	0.0783759	0.0107511	0.078369	1.17149	156.478	156.205	yes	0.200958	0.00937758	0.149664
dCMP	2.84627	486.815	489.56	no	0.159175	0.00263274	0.621134	1.66019	149.757	149.543	yes	0.470963	0.00772509	0.522891	1.00013	289.19	289.19	yes	0.386645	-0.0109938	0.386574
Glutathione	1.00012	622.007	622.007	yes	0.264892	-0.00833787	0.264838	1.00024	182.643	182.643	yes	0.516934	-0.0105354	0.516764	1.00027	320.59	320.589	yes	0.0610703	-0.0280737	0.0610265
N-Acetylneuraminic acid	1.00025	243.724	243.723	yes	0.709329	0.0010615	0.709043	1.00004	74.6822	74.6821	yes	0.0362248	0.0132245	0.0362207	1.00004	132.511	132.511	yes	0.120934	0.00896394	0.120923
12-HETE	2.38985	239.982	241.535	no	0.00666279	0.00817972	0.00421924	1.00004	75.5512	75.551	yes	0.0427495	0.0128762	0.0427443	1.00007	205.482	205.482	yes	0.466298	0.0060581	0.466254
5-Thymidylic acid	2.63389	446.511	453.151	no	0.0274932	0.00437588	0.367709	1.00005	96.2808	96.2806	yes	0.362648	0.0068552	0.362621	2.36276	225.653	227.486	no	0.224503	0.00459113	0.620989
Cytidine monophosphate	1.00012	500.194	500.194	yes	0.0595867	0.010327	0.0595669	1.99504	153.313	153.857	no	0.419709	0.00199427	0.87368	1.00033	282.292	282.291	yes	0.747691	0.00394493	0.747265
Glucose 1,6-bisphosphate	1.00023	290.435	290.434	yes	0.0307504	0.00694977	0.0307242	1.00005	98.4576	98.4574	yes	0.317514	0.0076811	0.317489	1.60445	168.132	167.777	yes	0.565681	0.00335679	0.625009
Fructose 1,6-bisphosphate	2.52274	283.942	286.445	no	0.0272724	0.00668186	0.0361987	1.00005	101.07	101.069	yes	0.49124	0.00540111	0.491204	1.0001	181.476	181.476	yes	0.855027	0.00134603	0.85481
Alpha-Lactose	1.00003	354.964	354.964	yes	0.263997	0.00422647	0.263985	1.00029	102.066	102.066	yes	0.122754	0.0123292	0.12268	1.00013	204.969	204.969	yes	0.791111	0.00219629	0.7909
Sucrose	1.0001	368.198	368.197	yes	0.338206	0.0037469	0.338156	1.10539	104.217	104.037	yes	0.220674	0.0107473	0.184849	1.21799	203.042	202.719	yes	0.803492	0.00321233	0.69495
3',5'-Cyclic GMP	1.00027	519.847	519.846	yes	0.0425048	0.0117135	0.042471	1.00005	133.812	133.811	yes	0.332625	0.0102053	0.332599	1.00013	292.73	292.73	yes	0.955807	0.000730829	0.954826
Gibberellin A3	2.61744	362.795	366.295	no	0.0101773	0.00900943	0.0213847	1.39144	98.7611	98.3324	yes	0.271611	0.010695	0.165324	1.00012	272.502	272.502	yes	0.44438	0.00892379	0.444303
Adenosine monophosphate	1.00033	501.93	501.929	yes	0.478051	-0.00389729	0.477834	1.48496	168.725	168.283	yes	0.64071	0.00845232	0.554187	1.00025	258.174	258.173	yes	0.305795	-0.0111289	0.305678
Inosinic acid	1.00049	422.608	422.607	yes	0.184424	0.00596819	0.184263	1.99895	148.811	148.952	no	0.307042	0.013776	0.254041	1.00002	198.416	198.416	yes	0.40987	0.00661496	0.409859
Prostaglandin E2	2.26873	258.086	259.506	no	0.0187495	0.00736916	0.01355	1.00002	71.6711	71.671	yes	0.13157	0.00917704	0.131564	2.68519	290.694	294.379	no	0.0749726	0.014569	0.264295
Orotidylic acid	1.00015	357.279	357.278	yes	0.540511	0.00232391	0.540396	1.00005	129.003	129.003	yes	0.617914	0.00501756	0.617869	1.0001	279.144	279.144	yes	0.293595	-0.0126885	0.293549
S-Adenosylhomocysteine	3.2599	282.808	289.667	no	0.0002828	0.0109752	0.00072179	1.00005	67.6199	67.6197	yes	0.0454866	0.011836	0.04548	1.00013	123.854	123.854	yes	0.273769	0.00603668	0.273713
Uridine 5'-diphosphate	1.00007	440.406	440.407	yes	0.243332	0.00548511	0.24323	1.0001	155.757	155.757	yes	0.62941	0.00616427	0.629317	1.00043	300.085	300.084	yes	0.998105	0.000119925	0.992854
Adenosine 5'-diphosphate	1.0002	485.757	485.758	yes	0.901425	-0.000657827	0.900734	1.00029	137.095	137.094	yes	0.469715	0.00782927	0.469528	1.00008	146.721	146.721	yes	0.875048	-0.00097215	0.874836
Folic acid	1.0002	656.583	656.585	yes	0.0243903	0.0184709	0.0243643	2.09115	184.684	185.73	no	0.338086	0.00111665	0.946598	1.00021	334.672	334.671	yes	0.667908	0.00684864	0.667696
Guanosine 5'-diphosphate	1.0001	360.909	360.909	yes	0.368299	0.00345447	0.368248	1.00016	125.209	125.208	yes	0.0741637	0.0176039	0.074134	1.00013	163.187	163.186	yes	0.181421	0.00900484	0.181377
5-Methyltetrahydrofolic acid	1.87361	667.645	667.825	no	0.0359037	0.0197126	0.0196688	1.00005	198.327	198.326	yes	0.222094	0.0229386	0.222072	1.00013	338.167	338.166	yes	0.351123	0.0151682	0.351058
Glycocholic acid	1.88384	330.811	330.889	no	0.306832	0.00362808	0.307783	1.00007	88.6032	88.603	yes	0.327997	0.00688213	0.327965	1.00009	157.173	157.172	yes	0.477933	0.00462331	0.477875
Adenosine 5'-triphosphate	1.25261	396.096	395.738	yes	0.235538	0.00597028	0.155054	1.02713	150.918	150.867	yes	0.570559	0.00733537	0.548727	1.00011	298.883	298.883	yes	0.960383	0.000675998	0.959489
Taurocholic acid	1.00007	455.815	455.816	yes	0.238691	0.00576775	0.23865	1.00009	115.11	115.11	yes	0.444467	0.00680519	0.444413	1.00013	228	228	yes	0.648318	0.00424724	0.648195
Oxidized glutathione	1.00003	426.969	426.969	yes	0.686454	0.00183299	0.686417	2.46577	169.65	170.927	no	0.213133	0.0181218	0.218009	1.00013	337.13	337.129	yes	0.429157	0.012787	0.429077
NAD	2.04723	651.434	652.052	no	0.228612	-0.00888371	0.271151	1.00006	206.293	206.293	yes	0.930205	0.00176138	0.929932	1.00008	292.923	292.923	yes	0.613126	0.00653508	0.613052
Lactic acid	1.59517	296.122	295.665	yes	0.15894	0.0056158	0.0849345	1.00014	148.593	148.592	yes	0.0736211	0.021733	0.0735948	1.00005	120.655	120.655	yes	0.364816	0.00491341	0.36479
Fumarate	1.00012	358.351	358.351	yes	0.121539	0.00591869	0.121505	1.00004	85.3912	85.391	yes	0.503533	0.00456262	0.503504	1.00007	117.341	117.341	yes	0.516252	0.00345772	0.516201
Citraconic acid	2.29498	209.218	210.351	no	0.0676118	0.0049746	0.0580208	1.00005	84.5397	84.5395	yes	0.614312	0.00340824	0.614264	1.00005	127.632	127.631	yes	0.464973	0.00410071	0.464943
Allantoin	2.17166	233.061	234.34	no	0.0894156	0.00455804	0.10191	1.00002	69.7914	69.7913	yes	0.408648	0.00490818	0.408635	1.66918	140.641	140.424	yes	0.346666	0.00594904	0.320901
Aconitic acid	1.68167	272.926	272.606	yes	0.183181	0.00484797	0.114499	1.00004	88.4437	88.4436	yes	0.45537	0.00523485	0.455346	1.00005	130.876	130.876	yes	0.388092	0.00492643	0.388066
Citric acid	1.5055	330.636	330.197	yes	0.174926	0.00589419	0.0976887	1.00005	62.9336	62.9334	yes	0.175042	0.00761867	0.175024	1.00008	151.371	151.37	yes	0.890208	-0.000874133	0.889962
Chenodeoxycholic acid glycine conjugate	1.74603	430.625	430.456	yes	0.0700469	0.00954343	0.0382473	1.00001	93.5793	93.5793	yes	0.810419	0.00175704	0.81041	1.00016	277	276.999	yes	0.17101	0.0163938	0.170959
Malondialdehyde	2.51002	234.974	238.078	no	0.0218908	0.00579753	0.0397292	1.00006	86.5611	86.5609	yes	0.556024	0.00405613	0.555981	1.00007	237.463	237.463	yes	0.718958	-0.00351403	0.718877
2-Methylpropanoate	2.34543	429.962	432.233	no	0.102942	0.0058814	0.202065	1.00006	136.107	136.107	yes	0.97797	-0.000306704	0.977141	1.0001	175.053	175.053	yes	0.815392	0.00166426	0.815223
Glyceric acid	2.55036	200.441	203.099	no	0.0979838	0.00295594	0.249829	1.00005	68.0589	68.0587	yes	0.363646	0.00531709	0.363621	1.00825	163.461	163.445	yes	0.997591	0.000119306	0.985825
Alpha-Ketoisovaleric acid	2.0918	305.048	306.162	no	0.298011	-6.27e-05	0.985003	1.42943	101.595	101.17	yes	0.785299	0.000363521	0.962997	1.00009	179.074	179.074	yes	0.759068	0.00223046	0.758942
Methylsuccinic acid	2.71497	218.472	220.936	no	0.0978263	0.0033267	0.216027	1.00002	64.2776	64.2775	yes	0.0664775	0.0105091	0.0664741	1.00007	124.626	124.626	yes	0.197144	0.00714995	0.197121
Oxalacetic acid	2.8623	200.052	204.16	no	0.0158159	0.00543221	0.0356742	1.00005	69.3673	69.3672	yes	0.130033	0.00902711	0.130019	1.0001	150.809	150.808	yes	0.198033	0.00814469	0.197998
Oxoglutaric acid	3.09485	520.068	526.327	no	0.0408223	0.00260153	0.656546	1.00005	97.6933	97.6931	yes	0.277657	0.00829231	0.277633	1.0001	172.848	172.848	yes	0.0864088	0.0121674	0.0863874
2-Hydroxyglutarate	2.34929	424.502	426.88	no	0.174149	0.00233239	0.607416	1.00005	101.612	101.612	yes	0.219433	0.00972927	0.219414	1.00005	111.129	111.129	yes	0.311861	0.00522837	0.311837
Fructose	2.21507	259.459	260.294	no	0.0400585	0.00671995	0.0244504	1.00003	61.1792	61.1791	yes	0.0758219	0.00987963	0.0758169	1.59965	178.722	178.376	yes	0.342287	0.00800794	0.270276
Glucose 1-phosphate	2.22488	381.875	381.594	yes	0.476198	0.00338494	0.402899	1.42788	120.865	120.441	yes	0.057548	0.0211812	0.0261761	1.15273	219.189	218.938	yes	0.220246	0.0122446	0.170358
Geranyl-PP	2.47602	311.835	313.782	no	0.226348	-0.000967068	0.776156	1.00006	138.692	138.692	yes	0.44921	0.00831206	0.449174	1.00005	121.671	121.671	yes	0.990239	-7.83e-05	0.988519
Adenylsuccinic acid	2.0483	217.201	217.7	no	0.0511702	0.00579104	0.0305719	1.00003	74.8123	74.8122	yes	0.154573	0.0088997	0.154562	1.00006	151.16	151.159	yes	0.108297	0.0102035	0.108282
Glycerol 3-phosphate	2.21567	264.491	265.645	no	0.184213	0.00356006	0.236491	1.06058	118.343	118.234	yes	0.286301	0.0103282	0.260523	1.47612	204.636	204.153	yes	0.454222	0.00845386	0.306686
Glyceraldehyde	1.79813	321.865	321.221	yes	0.157265	0.00660032	0.0580351	1.00005	106.407	106.406	yes	0.0830098	0.0144354	0.083	1.00009	183.309	183.309	yes	0.882932	0.00109557	0.882684
Pyruvic acid	2.14171	457.828	458.84	no	0.154365	0.00663366	0.178297	1.00005	115.729	115.729	yes	0.00273123	0.0279001	0.00272998	1.00009	214.171	214.17	yes	0.809329	0.00209551	0.809171
Methyl-3-methyl-2-oxopentanoate	2.35792	236.705	238.324	no	0.162334	0.0029091	0.300417	1.00005	129.659	129.659	yes	0.833827	0.00212181	0.833723	1.00004	130.191	130.191	yes	0.629503	0.00274067	0.629465
Isocitric acid	1.00025	487.635	487.634	yes	0.220703	-0.00649523	0.220605	1.00004	143.885	143.885	yes	0.350715	0.0107515	0.350694	1.26202	279.184	278.816	yes	0.475811	0.0113712	0.345475
Homovanillic acid	1.00033	344.408	344.408	yes	0.453541	0.00275942	0.453335	1.00005	84.5291	84.5289	yes	0.0775062	0.0120986	0.0774968	1.22628	196.928	196.596	yes	0.822894	0.00280593	0.723848
Trimethylamine	1.9784	572.319	572.699	no	0.3671	0.00400483	0.543157	1.21318	174.925	174.612	yes	0.406605	0.0156352	0.302727	1.00034	316.98	316.979	yes	0.165877	0.0203104	0.16577
Glycine	1.17184	486.697	486.421	yes	0.692499	-0.00302773	0.566712	1.11595	150.181	149.986	yes	0.31323	0.0136621	0.262294	1.00009	266.381	266.381	yes	0.917421	0.00117626	0.917051
Trimethylamine N-oxide	1.81937	444.785	444.743	yes	0.0774169	0.00954618	0.0455666	1.2782	131.737	131.357	yes	0.291163	0.0134512	0.193342	1.0001	257.146	257.146	yes	0.0767762	0.0192326	0.0767574
Sarcosine	1.00044	544.309	544.322	yes	0.00426742	0.0176907	0.00425066	1.00019	173.33	173.33	yes	0.12761	0.0229897	0.127558	1.00009	294.529	294.529	yes	0.267448	0.0144848	0.267407
Alanine	1.63953	419.606	419.302	yes	0.540125	0.00213136	0.631458	1.0001	130.039	130.039	yes	0.367034	0.00918211	0.366982	1.00009	237.139	237.138	yes	0.263783	0.010924	0.263743
Cadaverine	1.00003	439.378	439.379	yes	0.310178	0.00476132	0.310166	1.00009	134.243	134.243	yes	0.170659	0.0145516	0.170629	1.00009	249.443	249.443	yes	0.10249	0.017048	0.102468
3-Aminoisobutyric acid	1.90963	486.558	486.654	no	0.4899	0.00129391	0.806633	1.00013	150.955	150.955	yes	0.664481	0.00530773	0.664349	1.00009	223.634	223.633	yes	0.34949	0.00853453	0.349443
Choline	1.47417	422.73	422.311	yes	0.486508	0.00395514	0.377451	1.00006	132.058	132.058	yes	0.235498	0.0123289	0.235474	1.00009	239.316	239.315	yes	0.20968	0.0124087	0.209645
Dimethylglycine	1.78709	428.78	428.7	yes	0.26989	0.00545258	0.231475	1.0002	131.42	131.42	yes	0.181126	0.0138453	0.181058	1.00009	241.016	241.016	yes	0.167218	0.0137922	0.167188
Serine	1.73419	424.679	424.43	yes	0.581115	0.000422672	0.925332	1.00007	129.466	129.466	yes	0.456308	0.00753501	0.456265	1.00009	236.081	236.081	yes	0.339475	0.00927982	0.339428
Cytosine	1.00008	817.421	817.422	yes	0.225624	0.0149219	0.225591	1.00012	239.768	239.767	yes	0.0620146	0.0512375	0.0619944	1.00068	410.765	410.764	yes	0.0848947	0.0406767	0.0847546
Creatinine	1.53142	534.089	533.546	yes	0.76708	0.00154091	0.795343	1.00017	131.277	131.276	yes	0.346115	0.00970096	0.346028	1.00009	279.683	279.683	yes	0.477596	0.00859017	0.477537
Proline	1.00031	621.698	621.698	yes	0.81878	-0.00171458	0.818225	1.00005	168.031	168.031	yes	0.208654	-0.0180299	0.208636	1.00015	263.606	263.606	yes	0.94085	0.000837454	0.940057
5-Aminopentanoic acid	1.13863	428.761	428.53	yes	0.894546	0.00111301	0.807073	1.00017	134.693	134.692	yes	0.43734	0.00823446	0.437233	1.00009	284.444	284.444	yes	0.0991833	0.0205457	0.0991619
Betaine	1.00032	501.659	501.652	yes	0.785225	-0.00149547	0.784744	1.00015	156.755	156.754	yes	0.813252	-0.00304578	0.812984	1.00007	267.777	267.776	yes	0.231852	0.0136495	0.231823
Valine	1.91604	428.608	428.942	no	0.437894	0.000557884	0.902521	1.00009	166.426	166.425	yes	0.193816	0.0183783	0.193785	1.00011	322.143	322.142	yes	0.533337	0.00933467	0.533254
Indole	2.56035	779.613	781.319	no	0.203013	0.0116493	0.29935	1.00008	232.599	232.599	yes	0.91127	-0.00283262	0.910979	1.00017	378.867	378.867	yes	0.448955	0.0151179	0.448851
Homoserine	1.68158	420.138	419.894	yes	0.593504	0.000193168	0.965377	1.00007	127.812	127.811	yes	0.416513	0.00810163	0.416472	1.00009	231.77	231.77	yes	0.31657	0.00952253	0.316525
Threonine	1.69714	421.872	421.653	yes	0.588186	6.52e-05	0.988363	1.00012	127.63	127.629	yes	0.479351	0.00703717	0.479273	1.00009	232.19	232.19	yes	0.310412	0.00966562	0.310367
Cysteine	1.00055	772.113	772.116	yes	0.204099	0.0139282	0.203993	1.00011	221.43	221.43	yes	0.0135929	0.0582368	0.0135873	1.00028	402.609	402.608	yes	0.977341	0.000754099	0.97323
Niacinamide	1.94271	459.492	459.975	no	0.370953	-0.00145188	0.768768	1.43534	148.261	147.833	yes	0.528398	0.0100925	0.397376	1.00009	239.397	239.397	yes	0.267413	0.0109652	0.267373
Taurine	1.00006	485.812	485.813	yes	0.175299	0.00716629	0.175278	1.36023	148.142	147.703	yes	0.466521	0.0119903	0.314784	1.00009	241.603	241.603	yes	0.247878	0.0115559	0.24784
Pyroglutamic acid	1.81531	469.693	469.754	no	0.368008	0.00392028	0.437856	1.00009	131.047	131.047	yes	0.855602	0.0018648	0.855396	1.00013	278.459	278.458	yes	0.462432	0.00883515	0.462346
Pipecolic acid	1.8139	461.125	461.006	yes	0.523261	0.00183055	0.710803	1.00012	139.076	139.076	yes	0.359101	0.0101212	0.359035	1.00011	255.115	255.114	yes	0.171486	0.0146614	0.171449
N-Acetylputrescine	1.00001	508.135	508.134	yes	0.971226	-0.000202186	0.971114	1.00008	143.253	143.253	yes	0.471477	0.00823643	0.471423	1.00009	264.676	264.676	yes	0.365835	0.0101478	0.365786
Creatine	1.00271	637.773	637.727	yes	0.742087	-0.0025847	0.738615	1.00011	191.438	191.437	yes	0.713315	0.0064524	0.713187	1.00007	254.274	254.274	yes	0.161643	0.0149452	0.161619
4-Hydroxyproline	1.67787	451.153	450.689	yes	0.600769	-0.00078587	0.870551	1.00006	136.557	136.557	yes	0.615321	0.00540757	0.615265	1.00009	328.77	328.77	yes	0.32921	0.0151394	0.329165
5-Aminolevulinic acid	1.68226	506.576	506.303	yes	0.556211	-0.00179556	0.746018	1.00004	145.969	145.969	yes	0.33204	0.0113892	0.332019	1.00009	256.349	256.349	yes	0.574625	0.00603154	0.574551
Isoleucine	1.76071	421.515	421.355	yes	0.520793	0.00164085	0.713362	1.00008	133.434	133.434	yes	0.371042	0.00938506	0.370998	1.00009	237.156	237.155	yes	0.236422	0.0115794	0.236385
Leucine	3.91788	487.1	489.196	no	0.118873	0.00753691	0.157657	1.00036	145.703	145.702	yes	0.255741	0.0133379	0.255592	1.00009	336.283	336.283	yes	0.253388	0.0184242	0.25335
Ornithine	1.6837	435.039	434.754	yes	0.394253	0.00423526	0.360879	1.00007	130.726	130.726	yes	0.255216	0.0116786	0.255187	1.00009	239.103	239.103	yes	0.148237	0.0143051	0.148209
Asparagine	1.00069	457.783	457.782	yes	0.20052	0.00628762	0.200268	1.00006	130.556	130.555	yes	0.318899	0.0102009	0.318868	1.0001	230.596	230.596	yes	0.309509	0.00960613	0.309464
Homocysteine	1.49417	454.984	454.559	yes	0.715936	-0.000756385	0.876192	1.00035	158.693	158.692	yes	0.196164	0.0170643	0.19604	1.00008	254.046	254.046	yes	0.0707708	0.0193387	0.0707571
N-Methylnicotinamide	1.00001	514.145	514.144	yes	0.860442	0.000996975	0.860425	1.79984	160.173	160.134	yes	0.447709	0.00875694	0.510019	1.00017	328.629	328.629	yes	0.255002	0.0176662	0.254931
Tyramine	1.00024	600.745	600.744	yes	0.0225933	0.016186	0.0225754	1.41666	184.145	183.737	yes	0.0199656	0.0451406	0.00768798	1.0001	311.308	311.308	yes	0.0926469	0.0240058	0.092625
4-Acetamidobutanoic acid	1.47258	432.538	432.073	yes	0.269066	0.00631836	0.170025	1.00009	134.69	134.69	yes	0.197281	0.0137349	0.197251	1.00009	227.409	227.409	yes	0.191676	0.0121654	0.191644
Spermidine	1.00064	790.33	790.332	yes	0.489737	0.00793153	0.489148	1.00013	229.898	229.898	yes	0.0414772	0.0514164	0.0414616	1.00009	404.701	404.701	yes	0.285851	0.0243119	0.285809
Glutamine	1.00046	646.133	646.131	yes	0.590539	-0.00426681	0.590158	1.00016	160.42	160.42	yes	0.5535	-0.00789538	0.553379	1.0001	226.759	226.758	yes	0.269252	0.0102475	0.269208
Lysine	1.00008	471.225	471.226	yes	0.640789	0.00237238	0.64071	1.00002	130.763	130.763	yes	0.320714	0.0101808	0.320702	1.00009	284.813	284.812	yes	0.449986	0.00937905	0.449928
Glutamate	1.76257	423.455	423.339	yes	0.457409	0.0024845	0.580806	1.0001	132.065	132.065	yes	0.418558	0.00837839	0.418502	1.00009	238.149	238.148	yes	0.131172	0.0148709	0.131147
Methionine	1.85795	428.741	428.674	yes	0.516359	0.0016576	0.716215	1.43065	141.268	140.857	yes	0.5263	0.00927577	0.40771	1.00009	236.087	236.087	yes	0.274147	0.010632	0.274106
Histidine	1.35658	573.102	572.696	yes	0.35121	0.00786433	0.232407	1.00006	163.59	163.59	yes	0.485163	0.00957228	0.485121	1.00012	271.226	271.225	yes	0.904813	0.00139018	0.904393
Tryptamine	1.00006	716.123	716.123	yes	0.470455	0.00685565	0.470418	1.00005	206.888	206.888	yes	0.767157	0.00596691	0.76709	1.00008	375.269	375.269	yes	0.0356099	0.0416078	0.0356006
Carnitine	1.50997	449.674	449.237	yes	0.701299	0.000955294	0.842404	1.00002	129.198	129.198	yes	0.369175	0.0090717	0.369163	1.00009	236.058	236.058	yes	0.1869	0.0128477	0.186867
Phenylalanine	1.7468	419.255	419.093	yes	0.45668	0.00292614	0.51009	1.00006	129.69	129.69	yes	0.29107	0.0107281	0.291042	1.00009	236.313	236.312	yes	0.244595	0.0113302	0.244557
1-Methyl-histidine	2.66897	492.3	497.17	no	0.0563232	0.00322969	0.550928	1.0001	157.929	157.929	yes	0.826559	0.00285365	0.826377	1.15964	260.32	260.062	yes	0.269717	0.0137902	0.209292
Arginine	1.00022	481.708	481.707	yes	0.831786	-0.00111158	0.831364	1.0005	149.254	149.253	yes	0.259175	0.0136691	0.258966	1.00009	240.333	240.333	yes	0.238511	0.0117141	0.238474
Indoleacetic acid	1.27784	540.243	539.874	yes	0.623599	0.00417001	0.490076	1.25858	158.906	158.556	yes	0.66765	0.00814036	0.534437	1.00025	290.129	290.128	yes	0.188825	0.01681	0.188737
Glucosamine	1.00004	651.932	651.932	yes	0.470192	0.00582341	0.470167	1.00012	196.825	196.824	yes	0.0367688	0.0392384	0.0367554	1.00064	329.848	329.846	yes	0.906614	0.0018693	0.904386
Tyrosine	2.1958	545.895	546.569	no	0.392332	-0.00212932	0.729578	1.00008	146.246	146.245	yes	0.96617	0.000507874	0.96543	1.00009	238.399	238.399	yes	0.230261	0.0118081	0.230225
N8-Acetylspermidine	1.00085	486.801	486.799	yes	0.559032	0.00308774	0.558379	1.00006	129.784	129.784	yes	0.272859	0.0111559	0.272831	1.00008	255.734	255.734	yes	0.317571	0.0107253	0.317531
Acetylcarnitine	1.00003	620.518	620.518	yes	0.784618	0.00203333	0.78457	1.00023	142.58	142.579	yes	0.565352	0.0065331	0.56517	1.00018	271.46	271.46	yes	0.668826	0.00496178	0.668642
Tryptophan	1.62783	424.587	424.252	yes	0.597858	0.001165	0.795648	1.00003	130.764	130.764	yes	0.443881	0.00783553	0.443861	1.00009	237.988	237.987	yes	0.351972	0.00912887	0.351924
Indolelactic acid	1.99241	431.873	432.441	no	0.269152	0.00431465	0.348223	1.0001	138.011	138.011	yes	0.291198	0.0115528	0.291153	1.00009	241.064	241.064	yes	0.0919908	0.0168705	0.0919707
Kynurenine	1.72782	429.079	428.939	yes	0.301894	0.0050005	0.272485	1.00013	129.326	129.325	yes	0.284489	0.0108425	0.284431	1.00009	242.908	242.908	yes	0.158706	0.0142122	0.158677
3-Hydroxy-kynurenin	1.89409	745.254	745.39	no	0.456903	-0.00342484	0.737758	1.00005	224.136	224.135	yes	0.830226	-0.00504087	0.83012	1.00019	359.724	359.723	yes	0.0596285	-0.0344031	0.059598
Melatonin	1.00009	710.614	710.614	yes	0.998936	-4.29e-05	0.996346	1.00005	211.314	211.314	yes	0.215833	0.0261164	0.215813	1.28859	370.427	370.045	yes	0.866485	-0.00144233	0.939692
Cystine	1.69139	417.431	417.146	yes	0.560821	0.00166038	0.706919	1.0001	132.38	132.38	yes	0.417659	0.00841838	0.417602	1.0001	278.713	278.713	yes	0.688246	0.00482635	0.688142
Cytidine	1.47598	498.738	498.288	yes	0.28888	0.00730627	0.180666	1.00017	133.847	133.846	yes	0.607648	0.00539486	0.607499	1.0001	259.493	259.493	yes	0.068474	0.0200454	0.0684571
N1-Acetylspermine	1.00011	713.396	713.397	yes	0.26802	0.010458	0.267974	1.00013	208.737	208.736	yes	0.156657	0.0292741	0.156618	1.00003	364.113	364.113	yes	0.195568	-0.0240506	0.195557
Uridine	1.00005	460.658	460.657	yes	0.48509	0.00345094	0.48499	1.00006	125.59	125.59	yes	0.476519	0.00695438	0.47648	1.00009	247.408	247.407	yes	0.326448	0.0100958	0.326403
Adenosine	2.61288	751.471	753.738	no	0.22832	0.00609861	0.558665	1.00044	190.043	190.042	yes	0.795548	0.00450642	0.794848	1.00035	379.328	379.327	yes	0.125486	0.0308052	0.125393
Inosine	2.34317	641.89	644.626	no	0.123457	-0.00629104	0.42675	1.00011	174.405	174.405	yes	0.51773	0.00976745	0.517655	1.00009	291.185	291.185	yes	0.108016	0.0207129	0.107994
6-Methyladenosine	1.00239	653.526	653.52	yes	0.345371	-0.00766235	0.344164	1.00011	197.02	197.019	yes	0.961604	-0.000908939	0.960686	1.00034	343.079	343.078	yes	0.484642	0.0116472	0.484418
Guanosine monophosphate	2.39532	785.442	788.776	no	0.12453	0.00244351	0.830419	1.00012	244.676	244.676	yes	0.768209	0.00832603	0.768044	1.43895	422.375	421.894	yes	0.653874	0.0157297	0.525851
S-Adenosylmethionine	1.00001	537.314	537.313	yes	0.69037	0.00239667	0.69036	1.00014	184.699	184.698	yes	0.0317356	0.0362573	0.0317213	1.00008	314.889	314.889	yes	0.157813	0.0204872	0.15779
Alpha-Tocopherol	1.00018	481.884	481.883	yes	0.848275	0.000999724	0.847897	1.00009	138.572	138.572	yes	0.588667	0.00592646	0.588592	1.00011	243.45	243.449	yes	0.189921	0.0132449	0.189882
Bilirubin	1.0004	699.083	699.081	yes	0.49715	-0.00616325	0.496873	1	212.733	212.733	yes	0.554947	-0.0125459	0.554945	1.00018	259.233	259.233	yes	0.484945	0.00761919	0.484827
1-Methyladenosine	1.71997	507.029	506.68	yes	0.482276	-0.00438541	0.430868	1.00005	124.194	124.194	yes	0.375015	0.00856948	0.37499	1.00131	368.576	368.573	yes	0.590707	-0.0102144	0.589616
Serotonin	2.47467	477.269	480.575	no	0.118211	0.00288598	0.578861	1.25865	180.283	179.91	yes	0.557657	0.0131312	0.408226	1.0002	264.94	264.939	yes	0.654984	0.00501562	0.654785
Xanthurenic acid	1.64993	453.766	453.512	yes	0.398703	0.00424868	0.381126	1.00004	147.431	147.431	yes	0.261714	0.0133709	0.261696	1.00024	257.975	257.974	yes	0.339185	0.0103726	0.339065
4-Trimethylammoniobutanoic acid	1.84049	472.68	472.74	no	0.285789	0.00543936	0.285641	1.00006	148.102	148.102	yes	0.657667	-0.00528529	0.657611	1.00023	245.398	245.397	yes	0.535106	0.00630928	0.534933
Epinephrine	1.00006	483.132	483.131	yes	0.900348	-0.000657308	0.900149	1.00017	156.726	156.726	yes	0.488102	0.00894398	0.487986	1.0001	255.131	255.131	yes	0.206867	0.0135246	0.206831
Indolepyruvate	1.64939	827.014	826.728	yes	0.575431	0.00169866	0.89264	1.00014	238.576	238.576	yes	0.193861	0.0349986	0.193812	1.00045	411.573	411.571	yes	0.211781	-0.0294892	0.211615
1-Methylguanosine	1.56543	473.151	472.745	yes	0.484626	0.0040145	0.431698	1.0002	147.184	147.183	yes	0.413493	0.00969593	0.413375	1.00009	274.89	274.89	yes	0.133031	0.0178161	0.133005
Normetanephrine	1.87523	811.965	812.126	no	0.461093	0.000312605	0.979432	1.00036	235.193	235.192	yes	0.215088	0.0323839	0.214952	1.00012	401.608	401.608	yes	0.512458	-0.0146643	0.512376

## Sheet: Supplementary Table 3C
Table S3C: Clusters of 72 metabolites with non-linear age associations based on GAMs model fitted trajectories across age (16–77 years old).
metabolites	16 years old	17 years old	18 years old	19 years old	20 years old	21 years old	22 years old	23 years old	24 years old	25 years old	26 years old	27 years old	28 years old	29 years old	30 years old	31 years old	32 years old	33 years old	34 years old	35 years old	36 years old	37 years old	38 years old	39 years old	40 years old	41 years old	42 years old	43 years old	44 years old	45 years old	46 years old	47 years old	48 years old	49 years old	50 years old	51 years old	52 years old	53 years old	54 years old	55 years old	56 years old	57 years old	58 years old	59 years old	60 years old	61 years old	62 years old	63 years old	64 years old
4-Aminobutanoate	-0.468209	-0.445621	-0.423017	-0.400381	-0.377702	-0.354982	-0.332228	-0.309446	-0.286645	-0.263829	-0.241012	-0.218237	-0.195557	-0.17305	-0.150819	-0.128972	-0.107624	-0.086895	-0.06691	-0.0477967	-0.0296863	-0.0127114	0.0029924	0.0172876	0.0300387	0.0411182	0.0504154	0.0578459	0.0633626	0.0669644	0.0687034	0.0686883	0.0670826	0.0640994	0.059991	0.0550355	0.0495215	0.0437319	0.0379293	0.0323436	0.027163	0.0225293	0.0185361	0.0152322	0.012626	0.0106934	0.00938556	0.00863736	0.00837485
Uracil	-0.227278	-0.216259	-0.205248	-0.194252	-0.183279	-0.172331	-0.161411	-0.150523	-0.139669	-0.128852	-0.118075	-0.10734	-0.0966499	-0.0860156	-0.0754556	-0.0649927	-0.0546601	-0.0444954	-0.034546	-0.0248682	-0.0155225	-0.00656917	0.00193663	0.00994772	0.0174262	0.0243424	0.0306729	0.0363965	0.0414923	0.0459372	0.0497063	0.0527756	0.055126	0.0567494	0.0576546	0.0578723	0.057458	0.0564919	0.0550757	0.0533261	0.0513664	0.0493174	0.0472885	0.0453702	0.0436303	0.042112	0.0408362	0.0398051	0.0390078
Maleic acid	-1.17272	-1.13806	-1.10339	-1.06868	-1.03393	-0.999161	-0.964382	-0.92962	-0.894896	-0.860232	-0.825658	-0.791239	-0.757056	-0.72321	-0.689824	-0.65702	-0.624919	-0.593641	-0.563292	-0.533968	-0.505753	-0.478732	-0.452988	-0.428603	-0.405658	-0.384229	-0.364375	-0.346134	-0.329511	-0.314472	-0.300946	-0.288823	-0.277966	-0.268224	-0.25944	-0.251472	-0.244196	-0.237517	-0.231368	-0.225704	-0.220498	-0.21573	-0.211376	-0.207405	-0.203776	-0.200437	-0.197333	-0.194413	-0.191636
N-Acetylglycine	-0.319541	-0.300183	-0.280856	-0.261591	-0.24242	-0.223378	-0.204501	-0.185825	-0.167385	-0.149218	-0.131358	-0.113835	-0.096676	-0.079908	-0.0635563	-0.0476469	-0.0322083	-0.0172701	-0.00286435	0.0109748	0.0242132	0.036817	0.0487555	0.060001	0.0705284	0.0803126	0.0893257	0.0975346	0.1049	0.111375	0.11691	0.12146	0.124986	0.127467	0.128909	0.129345	0.128846	0.127511	0.125468	0.122862	0.119844	0.116558	0.113129	0.109652	0.106187	0.102757	0.0993461	0.0959113	0.0923878
Guanidoacetic acid	-0.849597	-0.81019	-0.77084	-0.731609	-0.692559	-0.653772	-0.615337	-0.577341	-0.539873	-0.503019	-0.466866	-0.431504	-0.397018	-0.363493	-0.331014	-0.299662	-0.269519	-0.240667	-0.213181	-0.187134	-0.162592	-0.139617	-0.118263	-0.0985685	-0.080556	-0.0642349	-0.0495994	-0.0366315	-0.0253023	-0.015574	-0.00740189	-0.00073467	0.00448544	0.00832387	0.0108555	0.0121668	0.0123579	0.0115439	0.00985506	0.00743555	0.00444032	0.00103066	-0.00263156	-0.00639041	-0.0101025	-0.0136428	-0.01691	-0.0198289	-0.0223521
2-Hydroxyisovaleric acid	-0.461271	-0.435622	-0.40998	-0.384352	-0.35875	-0.333205	-0.30775	-0.28242	-0.25725	-0.232275	-0.207533	-0.183086	-0.159004	-0.135371	-0.112286	-0.0898461	-0.0681517	-0.0472995	-0.0273779	-0.00846382	0.00937513	0.026074	0.0415716	0.055808	0.0687221	0.0802498	0.0903252	0.0988844	0.105871	0.111246	0.114995	0.11714	0.117746	0.116927	0.114846	0.111713	0.107777	0.103314	0.0986113	0.0939498	0.0895898	0.0857543	0.0826177	0.0802985	0.078857	0.0782977	0.0785763	0.0796098	0.0812885
Succinic acid	-0.568319	-0.538986	-0.509687	-0.480454	-0.451324	-0.422342	-0.393556	-0.365015	-0.336767	-0.30886	-0.281343	-0.254266	-0.227681	-0.201645	-0.176217	-0.151461	-0.127442	-0.104228	-0.0818902	-0.0604974	-0.0401185	-0.0208199	-0.00266017	0.0143131	0.0300645	0.044571	0.0578212	0.0698144	0.0805594	0.0900748	0.0983892	0.105542	0.111588	0.116595	0.120649	0.123852	0.126323	0.128191	0.129589	0.130649	0.131493	0.132223	0.132918	0.133628	0.134374	0.135149	0.135924	0.136652	0.137282
Methylmalonic acid	-0.614721	-0.585992	-0.557253	-0.528491	-0.499703	-0.470909	-0.442132	-0.4134	-0.384737	-0.356169	-0.327732	-0.299503	-0.271577	-0.244084	-0.217182	-0.191033	-0.165801	-0.141645	-0.118698	-0.0970596	-0.0767922	-0.0579459	-0.0405378	-0.0245521	-0.00994893	0.00332517	0.0153276	0.026112	0.0357245	0.0442031	0.0515828	0.0579025	0.0632151	0.0675968	0.0711555	0.0740345	0.0764123	0.0784963	0.0805122	0.0826897	0.0852457	0.0883689	0.0922062	0.0968539	0.102354	0.108697	0.115828	0.123657	0.132077
Benzoic acid	-0.015341	0.00527245	0.0258768	0.0464627	0.0670168	0.0875088	0.107904	0.128168	0.148266	0.168164	0.187823	0.207191	0.226209	0.244812	0.262927	0.280484	0.297415	0.313653	0.329143	0.343835	0.35769	0.370669	0.382738	0.393864	0.404019	0.41318	0.421331	0.428471	0.434618	0.43981	0.444115	0.447625	0.450457	0.452749	0.454653	0.456325	0.457914	0.459559	0.461375	0.463451	0.465847	0.468594	0.471696	0.475133	0.47887	0.482862	0.487059	0.491411	0.495873
2-Hydroxyisocaproate	-0.48098	-0.456755	-0.432532	-0.40831	-0.384097	-0.359925	-0.335829	-0.311847	-0.288016	-0.264373	-0.240962	-0.217859	-0.195151	-0.172948	-0.151374	-0.130556	-0.110618	-0.0916786	-0.0738396	-0.0571806	-0.0417623	-0.0276394	-0.0148549	-0.00344119	0.00657626	0.0151772	0.0223468	0.0280789	0.0323797	0.0352737	0.0368089	0.0370612	0.0361375	0.0341759	0.0313436	0.0278329	0.0238542	0.0196285	0.0153782	0.0113181	0.00764603	0.00453438	0.00212261	0.000510923	-0.000244142	-0.000131928	0.000812718	0.00251278	0.00485551
Adenine	0.00779393	0.029502	0.0512201	0.0729581	0.0947216	0.116499	0.138274	0.16003	0.181751	0.203421	0.225017	0.246487	0.267771	0.288783	0.309425	0.329595	0.349191	0.368119	0.386297	0.403668	0.420192	0.435838	0.450585	0.464424	0.477349	0.489353	0.500421	0.510534	0.519664	0.527787	0.534883	0.540948	0.546003	0.550097	0.553316	0.555778	0.557631	0.559045	0.560199	0.561272	0.562421	0.56378	0.565442	0.567462	0.569852	0.572587	0.575613	0.578859	0.582244
Homogentisic acid	-0.468088	-0.446852	-0.425622	-0.404403	-0.383204	-0.362046	-0.340953	-0.319951	-0.299062	-0.278311	-0.257726	-0.237346	-0.217216	-0.197387	-0.177917	-0.158863	-0.140281	-0.122224	-0.104738	-0.0878616	-0.0716253	-0.056059	-0.0411899	-0.0270449	-0.0136514	-0.00103819	0.0107657	0.0217326	0.0318398	0.0410724	0.0494273	0.0569155	0.0635643	0.0694175	0.074534	0.0789859	0.0828546	0.0862267	0.0891896	0.0918272	0.0942161	0.0964227	0.0985011	0.100492	0.102421	0.104304	0.106142	0.107927	0.109646
Uric acid	-1.12161	-1.05022	-0.979122	-0.908627	-0.839037	-0.770696	-0.703952	-0.639156	-0.576659	-0.516809	-0.459936	-0.406274	-0.356018	-0.309273	-0.266067	-0.226407	-0.190269	-0.157615	-0.128388	-0.102503	-0.0798427	-0.0602748	-0.0436133	-0.0296048	-0.0179324	-0.00822983	-0.000107076	0.00681765	0.0128826	0.0183504	0.0233838	0.0280341	0.0322446	0.0358676	0.0386936	0.0404886	0.0410324	0.0401537	0.0377579	0.0338426	0.028502	0.0219194	0.014351	0.00610424	-0.00248587	-0.0110795	-0.0193514	-0.0270059	-0.0337878
Glyceraldehyde 3-phosphate	-0.783996	-0.754068	-0.724176	-0.694354	-0.664644	-0.635106	-0.605803	-0.576801	-0.548164	-0.519958	-0.49225	-0.465121	-0.438659	-0.412961	-0.388134	-0.364284	-0.341517	-0.319938	-0.299638	-0.280693	-0.26316	-0.247089	-0.232502	-0.219397	-0.207738	-0.197464	-0.188487	-0.180702	-0.17399	-0.168224	-0.16328	-0.15904	-0.155401	-0.152272	-0.149586	-0.147287	-0.145338	-0.143709	-0.142375	-0.141312	-0.14049	-0.139877	-0.139436	-0.139126	-0.138916	-0.138783	-0.138719	-0.13874	-0.138881
Myo-Inositol	-2.13925	-1.97254	-1.80684	-1.64319	-1.48264	-1.32648	-1.17602	-1.03258	-0.897488	-0.772056	-0.657497	-0.554584	-0.46386	-0.385277	-0.318209	-0.261836	-0.215004	-0.176442	-0.144737	-0.118433	-0.0961507	-0.0765867	-0.0587513	-0.0420675	-0.026379	-0.0119046	0.000854636	0.0112439	0.0186019	0.0224074	0.0224049	0.0186918	0.0117543	0.00244724	-0.00808206	-0.0185134	-0.0275018	-0.0338332	-0.0365636	-0.035124	-0.0293733	-0.0195919	-0.00641705	0.00927179	0.0264996	0.044353	0.0621248	0.079422	0.0962226
Lactose	-0.438835	-0.417392	-0.395943	-0.374483	-0.353009	-0.33153	-0.310055	-0.288595	-0.267162	-0.245764	-0.224419	-0.203158	-0.182022	-0.161068	-0.140364	-0.119982	-0.0999973	-0.0804864	-0.0615253	-0.0431893	-0.0255538	-0.00869436	0.00731213	0.0223872	0.0364527	0.0494338	0.061264	0.0718906	0.0812805	0.089425	0.0963432	0.102082	0.106717	0.110342	0.113069	0.115018	0.116308	0.11705	0.117341	0.117258	0.116855	0.116165	0.115195	0.113934	0.112347	0.110386	0.10799	0.105088	0.101607
4-Pyridoxic acid	-0.547319	-0.527551	-0.507788	-0.48803	-0.468285	-0.448563	-0.42888	-0.409249	-0.389686	-0.370203	-0.350818	-0.331557	-0.31245	-0.293534	-0.274854	-0.256453	-0.238378	-0.220672	-0.203375	-0.18652	-0.170134	-0.154245	-0.138875	-0.124048	-0.109788	-0.0961256	-0.0830957	-0.0707406	-0.0591066	-0.0482407	-0.0381853	-0.0289715	-0.0206129	-0.0130998	-0.00639473	-0.00043194	0.00488146	0.00966036	0.014034	0.0181366	0.0220967	0.026028	0.0300207	0.0341363	0.0384059	0.0428306	0.0473867	0.0520314	0.0567111
2-Phosphoglyceric acid	-0.254933	-0.237832	-0.220771	-0.203791	-0.186938	-0.17028	-0.153893	-0.13785	-0.122228	-0.107101	-0.0925449	-0.078644	-0.0654831	-0.0531453	-0.0417085	-0.0312465	-0.0218211	-0.0134875	-0.00628072	-0.000212184	0.00472569	0.00854669	0.011276	0.0129483	0.0136025	0.0132777	0.0120101	0.00983207	0.00677414	0.00286825	-0.00184664	-0.00731833	-0.0134754	-0.0202226	-0.0274388	-0.034978	-0.042674	-0.0503476	-0.0578175	-0.0649113	-0.0714763	-0.0773896	-0.0825643	-0.0869526	-0.0905445	-0.0933633	-0.0954582	-0.0968953	-0.0977486
Azelaic acid	-0.41935	-0.392032	-0.364726	-0.337443	-0.310198	-0.283026	-0.255966	-0.229057	-0.202338	-0.175848	-0.14963	-0.123749	-0.0982754	-0.0732949	-0.0489024	-0.0251943	-0.00226473	0.019795	0.0409044	0.0609964	0.0800158	0.0979114	0.114639	0.130162	0.14445	0.157475	0.169217	0.179663	0.188814	0.196681	0.203299	0.208719	0.21302	0.216299	0.21868	0.220305	0.221331	0.22193	0.222281	0.222563	0.22295	0.223606	0.224671	0.226262	0.22846	0.231308	0.234805	0.238909	0.243538
Glucuronic acid	-0.393828	-0.375062	-0.356305	-0.337564	-0.318853	-0.300194	-0.281612	-0.263135	-0.244788	-0.226598	-0.208593	-0.190812	-0.173296	-0.156095	-0.13926	-0.122843	-0.106892	-0.0914541	-0.0765708	-0.0622756	-0.0485973	-0.0355632	-0.0232008	-0.0115384	-0.000607207	0.00955888	0.0189245	0.0274558	0.0351239	0.0419098	0.0478087	0.0528341	0.0570199	0.0604221	0.063117	0.065199	0.0667756	0.067962	0.0688745	0.069624	0.0703098	0.0710152	0.0718032	0.072715	0.0737694	0.0749642	0.0762791	0.0776792	0.0791198
Indoxyl sulfate	-0.755472	-0.731119	-0.70674	-0.682307	-0.657796	-0.633195	-0.608493	-0.58368	-0.558745	-0.533678	-0.508477	-0.483169	-0.457796	-0.432429	-0.407163	-0.382103	-0.357362	-0.333055	-0.309299	-0.286208	-0.263896	-0.242473	-0.222044	-0.202706	-0.184549	-0.167646	-0.152058	-0.137819	-0.124941	-0.113406	-0.103164	-0.0941337	-0.0862072	-0.0792524	-0.0731199	-0.0676494	-0.0626761	-0.0580371	-0.0535754	-0.0491443	-0.0446091	-0.03985	-0.0347634	-0.0292644	-0.023289	-0.0167963	-0.00977103	-0.00222432	0.00580698
3-Nitrotyrosine	-0.619679	-0.591748	-0.563826	-0.535921	-0.508046	-0.480228	-0.452499	-0.42489	-0.397432	-0.370158	-0.343103	-0.316326	-0.289891	-0.263886	-0.238414	-0.21358	-0.189498	-0.16628	-0.144034	-0.122858	-0.102841	-0.0840664	-0.066604	-0.0505081	-0.0358177	-0.0225578	-0.0107407	-0.000366675	0.00857589	0.0161118	0.0222805	0.0271387	0.0307621	0.0332477	0.034714	0.0352998	0.0351615	0.0344675	0.0333917	0.0321048	0.0307662	0.0295149	0.0284628	0.0276894	0.0272388	0.0271204	0.0273116	0.027763	0.0284062
Myristic acid	-0.0980686	-0.0817507	-0.0653851	-0.048924	-0.0323245	-0.0155622	0.00138245	0.018529	0.0358972	0.0535066	0.0713664	0.0894445	0.107693	0.126033	0.14437	0.162602	0.180633	0.198374	0.215749	0.232698	0.249174	0.26513	0.280507	0.295229	0.309199	0.322294	0.334374	0.345288	0.354893	0.36306	0.369693	0.374738	0.378187	0.380081	0.380509	0.3796	0.377515	0.374445	0.370592	0.366172	0.361399	0.356486	0.351632	0.347017	0.342795	0.339083	0.335959	0.333452	0.331545
Biotin	-0.425006	-0.408071	-0.391139	-0.374211	-0.357292	-0.340395	-0.323538	-0.306735	-0.290004	-0.27336	-0.256823	-0.240424	-0.2242	-0.208198	-0.192476	-0.177095	-0.162117	-0.147608	-0.133631	-0.120247	-0.107515	-0.0954895	-0.0842209	-0.0737507	-0.0641111	-0.0553244	-0.0474021	-0.0403433	-0.0341348	-0.02875	-0.0241488	-0.0202779	-0.0170716	-0.014453	-0.0123361	-0.0106272	-0.00922798	-0.00803756	-0.00695461	-0.00587946	-0.00471568	-0.00337137	-0.00176017	0.000197982	0.00257616	0.00543968	0.00884528	0.01284	0.0174599
Heptadecanoic acid	-0.877613	-0.81215	-0.746919	-0.682151	-0.618087	-0.555003	-0.493183	-0.432913	-0.374476	-0.318158	-0.26423	-0.212912	-0.164401	-0.118847	-0.0763562	-0.0370241	-0.000927872	0.0318643	0.0613073	0.0873894	0.110133	0.129578	0.145809	0.158965	0.169225	0.176792	0.181875	0.184666	0.185336	0.184028	0.180878	0.176037	0.169703	0.162156	0.153776	0.145055	0.136578	0.128985	0.122915	0.118934	0.117465	0.118728	0.1227	0.129105	0.137442	0.147032	0.157101	0.166859	0.175594
Linolenate	-0.49387	-0.469655	-0.445447	-0.421254	-0.397085	-0.372963	-0.348914	-0.324965	-0.301141	-0.277468	-0.253977	-0.230716	-0.20774	-0.185124	-0.162955	-0.141327	-0.120338	-0.100088	-0.0806743	-0.062191	-0.0447261	-0.028365	-0.0131848	0.000747577	0.0133751	0.0246509	0.0345383	0.0430117	0.0500581	0.0556796	0.0598952	0.0627446	0.0642896	0.0646161	0.0638339	0.062075	0.0594903	0.0562431	0.052503	0.048437	0.0442007	0.0399305	0.0357364	0.0316965	0.0278549	0.024221	0.0207729	0.017462	0.0142208
Alpha-Linolenic acid	-0.668255	-0.639842	-0.611216	-0.582162	-0.552484	-0.522056	-0.490768	-0.458513	-0.425182	-0.390666	-0.354904	-0.318023	-0.280231	-0.241884	-0.203461	-0.165459	-0.128377	-0.0926934	-0.0588058	-0.0269933	0.00256646	0.0297307	0.0544239	0.0766279	0.0963553	0.113628	0.128465	0.14088	0.15089	0.158528	0.163859	0.166998	0.168114	0.16744	0.165263	0.16191	0.157735	0.153093	0.148321	0.143718	0.139533	0.135951	0.133092	0.131008	0.129689	0.129064	0.129014	0.129382	0.12998
13-HODE	0.26583	0.289386	0.312911	0.336374	0.359742	0.382978	0.406041	0.428892	0.451491	0.473797	0.495772	0.517378	0.538574	0.559321	0.579574	0.599285	0.618402	0.63687	0.654629	0.671613	0.687754	0.702985	0.717242	0.73047	0.742621	0.753657	0.763553	0.772289	0.779856	0.786254	0.791492	0.795591	0.798584	0.800526	0.801488	0.801566	0.800876	0.799555	0.797755	0.795635	0.793353	0.791059	0.788882	0.786924	0.785254	0.783908	0.782887	0.782161	0.781676
Arachidonic acid	-0.080245	-0.0609035	-0.0415704	-0.0222543	-0.00296537	0.016279	0.0354598	0.0545577	0.0735538	0.0924287	0.111162	0.129725	0.148087	0.16621	0.184047	0.201552	0.218671	0.235351	0.251533	0.267155	0.282152	0.296456	0.31	0.322719	0.33455	0.345438	0.355336	0.364215	0.372064	0.378892	0.384734	0.38965	0.393727	0.397071	0.399812	0.402089	0.404053	0.405851	0.407626	0.409507	0.411604	0.414003	0.416768	0.419934	0.423512	0.427492	0.431844	0.436526	0.441487
dCMP	-0.628506	-0.580286	-0.532164	-0.484236	-0.43661	-0.38944	-0.342889	-0.29712	-0.252297	-0.208584	-0.166146	-0.125151	-0.0857671	-0.048152	-0.0124478	0.0212116	0.0527129	0.081954	0.108862	0.1334	0.155555	0.175326	0.192729	0.207794	0.220562	0.231079	0.239392	0.245543	0.249573	0.251523	0.251432	0.249349	0.245333	0.239464	0.231852	0.222637	0.212001	0.200171	0.187416	0.174049	0.160418	0.1469	0.133884	0.121762	0.110906	0.101657	0.0943056	0.0890821	0.0861446
12-HETE	0.439495	0.464851	0.490175	0.515432	0.540589	0.565605	0.590437	0.615043	0.639381	0.663409	0.687085	0.710373	0.733239	0.75565	0.777575	0.798978	0.819822	0.840064	0.859652	0.87852	0.896596	0.913803	0.930062	0.945297	0.959441	0.972436	0.984246	0.994857	1.00428	1.01255	1.01974	1.02593	1.03124	1.03581	1.03977	1.04327	1.04646	1.04949	1.05246	1.05549	1.05865	1.06199	1.06555	1.06931	1.07325	1.07736	1.08158	1.08587	1.09019
5-Thymidylic acid	-0.825006	-0.783375	-0.741783	-0.700271	-0.658883	-0.617673	-0.576699	-0.536021	-0.495696	-0.455782	-0.416342	-0.377452	-0.339196	-0.301684	-0.265049	-0.229433	-0.194994	-0.161887	-0.130264	-0.10025	-0.0719447	-0.0454283	-0.0207373	0.00214276	0.0232644	0.0426977	0.060506	0.0767223	0.0913309	0.104259	0.115383	0.124543	0.13157	0.136322	0.13871	0.138726	0.136456	0.132076	0.125834	0.118021	0.108935	0.0988454	0.0879616	0.076418	0.064271	0.0515121	0.0380931	0.0239572	0.00906962
Fructose 1,6-bisphosphate	-0.578664	-0.550562	-0.522483	-0.494452	-0.466496	-0.438663	-0.411002	-0.383566	-0.356407	-0.329574	-0.303121	-0.277108	-0.251598	-0.226653	-0.202334	-0.1787	-0.155807	-0.133707	-0.112452	-0.0920911	-0.0726788	-0.0542717	-0.0369369	-0.0207548	-0.00581627	0.00778263	0.0199493	0.0306056	0.0396998	0.0472173	0.0531898	0.0576998	0.0608811	0.062913	0.064011	0.0644124	0.0643602	0.0640863	0.0637955	0.0636533	0.0637774	0.0642342	0.0650408	0.0661709	0.0675643	0.069139	0.0708031	0.0724662	0.0740488
Gibberellin A3	-0.734738	-0.694851	-0.655012	-0.61527	-0.575675	-0.536301	-0.497222	-0.458514	-0.420252	-0.382514	-0.345375	-0.308914	-0.273212	-0.238351	-0.204414	-0.171484	-0.139645	-0.108984	-0.0795884	-0.0515473	-0.0249525	0.000104976	0.023537	0.0452624	0.0652111	0.0833287	0.0995813	0.113959	0.126478	0.137182	0.146143	0.153454	0.159231	0.163604	0.166715	0.168712	0.169748	0.169974	0.169544	0.168606	0.16731	0.165801	0.164218	0.162696	0.161354	0.160298	0.15961	0.159352	0.159556
Prostaglandin E2	0.0729406	0.0953194	0.117682	0.140011	0.162289	0.18449	0.206589	0.228558	0.250371	0.272001	0.293422	0.314602	0.335512	0.356118	0.376382	0.396266	0.415728	0.434722	0.453199	0.471102	0.488369	0.504936	0.520737	0.535703	0.549769	0.562871	0.574958	0.58599	0.595942	0.604812	0.612617	0.619397	0.625216	0.630156	0.634318	0.637816	0.64077	0.643302	0.64553	0.647565	0.649501	0.651416	0.653369	0.655403	0.657539	0.659786	0.662137	0.66458	0.667096
S-Adenosylhomocysteine	-1.00263	-0.958207	-0.91375	-0.869231	-0.824629	-0.779956	-0.735234	-0.690484	-0.645727	-0.600986	-0.556302	-0.511797	-0.46763	-0.424041	-0.381335	-0.339839	-0.299894	-0.261838	-0.22598	-0.192567	-0.161787	-0.133797	-0.10868	-0.0864331	-0.0669826	-0.0502018	-0.0359309	-0.0239961	-0.0142223	-0.0064391	-0.000478334	0.00383567	0.00669995	0.00834753	0.00905797	0.00916032	0.0090254	0.00904699	0.00961303	0.0110706	0.0136894	0.0176302	0.0229219	0.029454	0.0369832	0.0451572	0.0535491	0.0617012	0.0691695
5-Methyltetrahydrofolic acid	-0.941158	-0.901581	-0.862008	-0.822441	-0.782888	-0.743363	-0.703883	-0.664468	-0.625134	-0.5859	-0.546785	-0.507817	-0.469026	-0.430447	-0.392116	-0.354069	-0.316343	-0.278976	-0.242009	-0.205492	-0.169487	-0.134058	-0.0992889	-0.0652832	-0.0321601	-4.95166e-05	0.0309176	0.0606193	0.0889526	0.115842	0.141243	0.165146	0.187571	0.208563	0.228183	0.246499	0.263578	0.279479	0.29425	0.30793	0.320544	0.332115	0.342661	0.352199	0.360752	0.368342	0.374994	0.380731	0.385575
Glycocholic acid	-0.291352	-0.277242	-0.263131	-0.249017	-0.234903	-0.220801	-0.206727	-0.192697	-0.178726	-0.164829	-0.151027	-0.13735	-0.123837	-0.110532	-0.0974847	-0.0847454	-0.0723598	-0.0603713	-0.0488147	-0.037715	-0.0270897	-0.0169552	-0.00732677	0.00177824	0.0103388	0.0183295	0.0257213	0.0324841	0.0385906	0.04402	0.0487621	0.0528203	0.056213	0.0589741	0.0611513	0.0628035	0.0639972	0.0648023	0.0652883	0.0655203	0.0655562	0.065444	0.0652202	0.0649085	0.06452	0.0640524	0.0634915	0.0628127	0.0619832
NAD	-1.03764	-1.01457	-0.991527	-0.968521	-0.945579	-0.922742	-0.900052	-0.877552	-0.855285	-0.833294	-0.811627	-0.790354	-0.769557	-0.749344	-0.72985	-0.711218	-0.693607	-0.677183	-0.662116	-0.648574	-0.636718	-0.6267	-0.618649	-0.61265	-0.608751	-0.606951	-0.607211	-0.609454	-0.613574	-0.619444	-0.62693	-0.635895	-0.646209	-0.657755	-0.670432	-0.684154	-0.698852	-0.714466	-0.730948	-0.748252	-0.766335	-0.785154	-0.804666	-0.824828	-0.845596	-0.866933	-0.888805	-0.911185	-0.93405
Citraconic acid	-0.391717	-0.374004	-0.356291	-0.338578	-0.32087	-0.303177	-0.285517	-0.267902	-0.25035	-0.232874	-0.215494	-0.198244	-0.181162	-0.164301	-0.147725	-0.1315	-0.115695	-0.100379	-0.0856177	-0.0714747	-0.0580073	-0.0452715	-0.0333183	-0.0221932	-0.0119356	-0.00257873	0.00585211	0.0133411	0.0198841	0.0254911	0.0301882	0.0340189	0.0370448	0.0393446	0.0410127	0.0421556	0.0428885	0.0433298	0.043597	0.0438009	0.0440409	0.0444014	0.044948	0.0457255	0.0467569	0.0480436	0.0495672	0.0512919	0.0531691
Allantoin	-0.336146	-0.31757	-0.299018	-0.280513	-0.262081	-0.243754	-0.225566	-0.207553	-0.189748	-0.172186	-0.154901	-0.137928	-0.121301	-0.105055	-0.0892235	-0.0738416	-0.0589444	-0.0445672	-0.030745	-0.0175117	-0.0048996	0.00706025	0.0183409	0.0289208	0.0387844	0.0479222	0.0563301	0.0640089	0.0709642	0.0772056	0.0827472	0.0876082	0.0918132	0.0953932	0.098386	0.100836	0.102794	0.104313	0.105449	0.106255	0.10678	0.107064	0.107138	0.107022	0.106725	0.106248	0.105585	0.104727	0.103667
Malondialdehyde	-0.5895	-0.564765	-0.540037	-0.51532	-0.490627	-0.465984	-0.441424	-0.416981	-0.392685	-0.36857	-0.344674	-0.321056	-0.297785	-0.274944	-0.25263	-0.230941	-0.209974	-0.189821	-0.170559	-0.152246	-0.134921	-0.118618	-0.103357	-0.0891462	-0.0759897	-0.0638906	-0.0528568	-0.0429025	-0.0340479	-0.0263154	-0.0197234	-0.0142786	-0.00996767	-0.00675002	-0.00455269	-0.00326904	-0.00276143	-0.0028681	-0.00341355	-0.00422135	-0.0051276	-0.00599345	-0.00671499	-0.00722927	-0.0075157	-0.00759294	-0.0075118	-0.0073453	-0.00717738
2-Methylpropanoate	-0.597611	-0.576015	-0.554416	-0.532811	-0.511191	-0.489534	-0.467812	-0.446	-0.424071	-0.401996	-0.379749	-0.357297	-0.334608	-0.311665	-0.288467	-0.265027	-0.241383	-0.217592	-0.193748	-0.169995	-0.14651	-0.123481	-0.101112	-0.079612	-0.0591888	-0.0400325	-0.0223091	-0.00615269	0.00833864	0.021105	0.0321247	0.0414126	0.0490172	0.0550168	0.0595143	0.062632	0.0645044	0.0652717	0.0650714	0.0640308	0.0622598	0.0598441	0.056841	0.053277	0.0491482	0.0444234	0.0390501	0.0329617	0.0260877
Glyceric acid	-0.361216	-0.340826	-0.320442	-0.300066	-0.279709	-0.259398	-0.239162	-0.219035	-0.199047	-0.179228	-0.159617	-0.14027	-0.121254	-0.10265	-0.0845498	-0.0670463	-0.0502301	-0.0341884	-0.0189958	-0.00471051	0.008623	0.0209648	0.0322834	0.0425544	0.0517575	0.0598742	0.0668877	0.0727842	0.077556	0.0812061	0.0837527	0.0852343	0.0857129	0.0852757	0.084035	0.0821249	0.0796965	0.0769106	0.0739293	0.0709074	0.0679832	0.0652708	0.0628543	0.0607831	0.0590708	0.0576961	0.0566065	0.055724	0.0549527
Alpha-Ketoisovaleric acid	-0.331181	-0.32183	-0.312461	-0.303054	-0.293592	-0.284063	-0.274456	-0.264758	-0.25496	-0.245051	-0.235022	-0.224886	-0.214661	-0.204383	-0.194103	-0.183877	-0.173765	-0.163828	-0.154124	-0.144708	-0.135627	-0.126926	-0.118647	-0.110823	-0.10349	-0.0966807	-0.0904326	-0.0847878	-0.0797927	-0.0754968	-0.0719499	-0.0691979	-0.0672785	-0.0662172	-0.0660243	-0.0666933	-0.0682015	-0.0705126	-0.0735803	-0.0773537	-0.0817821	-0.0868194	-0.092427	-0.0985747	-0.10524	-0.112405	-0.120052	-0.128162	-0.136708
Methylsuccinic acid	-0.480098	-0.457058	-0.434029	-0.411018	-0.38804	-0.36513	-0.342326	-0.319667	-0.297193	-0.274943	-0.25296	-0.231311	-0.210072	-0.189335	-0.169203	-0.149782	-0.131179	-0.113495	-0.0968254	-0.0812482	-0.0668318	-0.0536399	-0.041727	-0.0311386	-0.0219115	-0.0140741	-0.00764479	-0.00262878	0.000986099	0.00323382	0.00417444	0.00389725	0.00252212	0.000198643	-0.00289706	-0.00656792	-0.0106033	-0.014788	-0.0189114	-0.0227775	-0.026213	-0.0290755	-0.0312589	-0.0326971	-0.0333653	-0.0332792	-0.0324914	-0.0310859	-0.0291703
Oxalacetic acid	-0.311247	-0.285716	-0.260169	-0.234591	-0.208974	-0.18333	-0.157682	-0.13205	-0.106455	-0.0809177	-0.0554684	-0.0301761	-0.00512542	0.0195698	0.0437733	0.0673447	0.0901452	0.112039	0.132909	0.152657	0.171207	0.188487	0.204437	0.219002	0.232133	0.243781	0.253898	0.262442	0.269386	0.274722	0.278473	0.280704	0.28152	0.281079	0.279578	0.277255	0.274374	0.271212	0.268041	0.265115	0.262657	0.26084	0.259786	0.259559	0.260165	0.261561	0.263657	0.266332	0.269444
Oxoglutaric acid	-1.53027	-1.44795	-1.36589	-1.28431	-1.2035	-1.12378	-1.04553	-0.96911	-0.894872	-0.823184	-0.7544	-0.688841	-0.626811	-0.568552	-0.514244	-0.464042	-0.418046	-0.376332	-0.33892	-0.305765	-0.276776	-0.251848	-0.230846	-0.213611	-0.199966	-0.189723	-0.182691	-0.178674	-0.177474	-0.17889	-0.182712	-0.188719	-0.196673	-0.206317	-0.217373	-0.229547	-0.24253	-0.256014	-0.269697	-0.2833	-0.296579	-0.309336	-0.321431	-0.332783	-0.343372	-0.353238	-0.362468	-0.371184	-0.379534
2-Hydroxyglutarate	-0.610364	-0.589246	-0.568137	-0.547046	-0.525983	-0.504957	-0.483979	-0.463056	-0.4422	-0.42142	-0.400726	-0.380125	-0.359628	-0.339248	-0.319005	-0.298923	-0.279041	-0.259403	-0.240079	-0.221168	-0.202792	-0.185084	-0.168189	-0.152263	-0.137459	-0.123913	-0.111733	-0.100986	-0.0916932	-0.0838293	-0.077324	-0.072074	-0.0679566	-0.0648458	-0.0626291	-0.061222	-0.0605771	-0.060689	-0.0615924	-0.0633547	-0.0660656	-0.069823	-0.0747205	-0.0808365	-0.0882262	-0.0969183	-0.106916	-0.118199	-0.130729
Fructose	-0.406332	-0.385358	-0.364389	-0.343429	-0.322486	-0.301583	-0.280748	-0.260006	-0.239384	-0.21891	-0.198615	-0.178542	-0.158746	-0.139285	-0.120229	-0.101643	-0.0835945	-0.0661455	-0.0493531	-0.0332664	-0.0179293	-0.00338438	0.010327	0.0231645	0.0350893	0.0460668	0.0560705	0.065087	0.0731207	0.0801973	0.0863661	0.091699	0.0962875	0.100238	0.103663	0.106679	0.109393	0.111904	0.114297	0.11664	0.118987	0.12138	0.12385	0.126416	0.12909	0.131874	0.134761	0.137734	0.140765
Geranyl-PP	-0.397452	-0.374362	-0.35128	-0.32821	-0.305171	-0.282221	-0.259431	-0.236871	-0.21461	-0.192719	-0.171278	-0.150413	-0.130263	-0.110993	-0.0927761	-0.0757837	-0.060164	-0.0460496	-0.0335204	-0.0225897	-0.0132155	-0.00533732	0.00114	0.00633956	0.0103951	0.0134344	0.0155657	0.0168684	0.0173897	0.0171465	0.0161316	0.0143244	0.0117022	0.00825269	0.00398268	-0.00107499	-0.00685945	-0.0132839	-0.0202411	-0.027612	-0.0352747	-0.0431135	-0.0510266	-0.0589304	-0.0667616	-0.0744758	-0.0820444	-0.0894494	-0.0966791
Adenylsuccinic acid	-0.105132	-0.0889984	-0.072868	-0.056745	-0.0406352	-0.0245524	-0.00851234	0.00746909	0.0233761	0.0391928	0.0549012	0.0704741	0.0858807	0.101083	0.116037	0.130698	0.14502	0.158959	0.17247	0.185515	0.198057	0.210061	0.221494	0.232327	0.242531	0.252084	0.260966	0.269164	0.276672	0.283494	0.289645	0.295152	0.300056	0.304405	0.308261	0.31169	0.314763	0.31755	0.320118	0.32253	0.324836	0.32708	0.329291	0.331489	0.333683	0.335873	0.338051	0.340206	0.342321
Glycerol 3-phosphate	0.174179	0.191659	0.209134	0.226601	0.244052	0.261465	0.278813	0.296073	0.313219	0.330225	0.347062	0.363689	0.380058	0.396117	0.411806	0.427068	0.441851	0.456104	0.469785	0.482864	0.495316	0.507117	0.518242	0.528661	0.538339	0.547229	0.555281	0.562441	0.568657	0.573888	0.578111	0.581322	0.58355	0.58485	0.585308	0.585036	0.584163	0.582832	0.581186	0.579363	0.577484	0.575651	0.573939	0.572396	0.571047	0.56989	0.568908	0.568072	0.567344
Pyruvic acid	-0.560153	-0.53817	-0.516156	-0.494079	-0.471914	-0.449651	-0.427286	-0.404816	-0.382235	-0.35954	-0.336735	-0.313866	-0.290991	-0.268202	-0.245611	-0.223338	-0.2015	-0.180208	-0.159559	-0.13962	-0.120441	-0.10206	-0.084504	-0.0677863	-0.0519157	-0.0369	-0.02275	-0.00948016	0.00289193	0.0143482	0.0248732	0.0344576	0.0431	0.050809	0.057602	0.0635041	0.068545	0.0727552	0.0761629	0.0787897	0.0806486	0.0817416	0.082059	0.0815795	0.0802711	0.0780936	0.0750009	0.0709453	0.065882
Methyl-3-methyl-2-oxopentanoate	-0.332177	-0.313804	-0.295446	-0.277115	-0.258827	-0.240603	-0.222468	-0.204443	-0.186553	-0.16882	-0.151268	-0.133931	-0.116842	-0.100046	-0.0835974	-0.0675536	-0.0519792	-0.0369424	-0.0225169	-0.00878202	0.00418065	0.0162899	0.027469	0.0376497	0.0467756	0.054805	0.0617135	0.0674953	0.0721642	0.0757535	0.0783153	0.0799187	0.080648	0.0806004	0.0798826	0.0786084	0.0768948	0.0748592	0.0726153	0.0702696	0.0679179	0.0656416	0.0635046	0.0615506	0.0598018	0.058258	0.0568977	0.0556807	0.0545514
Trimethylamine	0.432263	0.413514	0.39479	0.376119	0.35753	0.339061	0.320758	0.302661	0.284815	0.267263	0.250048	0.23322	0.216833	0.200944	0.185614	0.170907	0.156886	0.143612	0.131145	0.119533	0.108821	0.0990489	0.0902495	0.0824514	0.0756811	0.0699686	0.0653518	0.0618799	0.0596149	0.0586295	0.0590024	0.06081	0.0641164	0.0689624	0.0753553	0.0832609	0.0926002	0.10325	0.115047	0.127801	0.141303	0.155345	0.169729	0.184281	0.198857	0.213352	0.227693	0.241843	0.255789
3-Aminoisobutyric acid	0.219415	0.211695	0.203977	0.19626	0.188541	0.180808	0.173044	0.165231	0.157353	0.149394	0.141335	0.133156	0.124838	0.116369	0.107751	0.0989916	0.0901139	0.0811489	0.0721444	0.0631637	0.0542793	0.0455649	0.0370906	0.0289209	0.0211134	0.0137225	0.00680391	0.000421614	-0.00534665	-0.0104057	-0.0146432	-0.0179338	-0.0201481	-0.0211647	-0.0208834	-0.0192384	-0.0162083	-0.0118222	-0.00615965	0.000654742	0.00846186	0.0170821	0.026331	0.036034	0.0460389	0.0562245	0.0665041	0.076825	0.0871641
Valine	0.32048	0.308908	0.297349	0.285817	0.274324	0.26288	0.251493	0.240171	0.228923	0.217758	0.206682	0.195701	0.184818	0.174041	0.163384	0.152864	0.142508	0.13235	0.122432	0.112811	0.10355	0.0947156	0.0863696	0.0785718	0.0713749	0.0648254	0.0589646	0.0538314	0.049465	0.0459068	0.0432015	0.0413959	0.0405354	0.0406593	0.0417951	0.0439519	0.047116	0.0512476	0.0562804	0.062124	0.0686683	0.0757913	0.0833663	0.0912701	0.0993904	0.107631	0.115914	0.124184	0.132403
Indole	-1.35584	-1.26056	-1.1654	-1.07047	-0.975926	-0.882086	-0.789309	-0.697952	-0.608374	-0.520933	-0.436005	-0.35403	-0.275463	-0.20072	-0.130149	-0.0640528	-0.00261758	0.0540284	0.10589	0.153101	0.195868	0.234405	0.268892	0.299449	0.326128	0.348933	0.367863	0.382972	0.394422	0.40253	0.407782	0.410823	0.412403	0.413308	0.41427	0.41587	0.41847	0.422162	0.426758	0.431819	0.436713	0.440707	0.443053	0.443081	0.440273	0.434301	0.425045	0.412577	0.397124
Niacinamide	0.28103	0.266184	0.251346	0.236525	0.221727	0.206957	0.192219	0.177516	0.162853	0.148233	0.133661	0.119142	0.104685	0.0903091	0.0760448	0.0619283	0.0480078	0.0343369	0.0209789	0.00800521	-0.00451083	-0.0164972	-0.0278915	-0.0386446	-0.0487221	-0.0581017	-0.0667686	-0.0747102	-0.0819095	-0.0883405	-0.0939657	-0.0987365	-0.102596	-0.105488	-0.10736	-0.108175	-0.107915	-0.10659	-0.104233	-0.100902	-0.0966739	-0.0916367	-0.0858825	-0.0794997	-0.072568	-0.0651544	-0.0573125	-0.0490841	-0.0405019
Pyroglutamic acid	0.21999	0.214299	0.208608	0.202916	0.197224	0.19153	0.185832	0.180129	0.174419	0.168702	0.162976	0.157245	0.151515	0.145799	0.140118	0.134497	0.128966	0.123558	0.11831	0.113264	0.10846	0.103939	0.0997398	0.0958961	0.0924399	0.0894028	0.0868186	0.0847267	0.0831748	0.0822194	0.0819262	0.0823665	0.0836136	0.0857364	0.0887935	0.0928266	0.097856	0.103878	0.110862	0.118758	0.127494	0.136987	0.147146	0.157881	0.169107	0.180748	0.192739	0.205029	0.217576
Leucine	-0.721718	-0.633625	-0.546095	-0.459692	-0.375019	-0.292837	-0.213949	-0.139155	-0.0692573	-0.00505769	0.0526862	0.103391	0.146573	0.18203	0.209846	0.23021	0.243509	0.250208	0.250903	0.246293	0.237114	0.224094	0.207904	0.189138	0.168331	0.145996	0.122678	0.0990101	0.0757473	0.0537832	0.0341255	0.0178364	0.00594363	-0.000668037	-0.00136486	0.00414483	0.0157539	0.0329454	0.0548308	0.0802333	0.107806	0.136164	0.164015	0.190272	0.214121	0.235058	0.252877	0.267622	0.279523
1-Methyl-histidine	0.632099	0.597513	0.562961	0.528474	0.494087	0.459834	0.42575	0.391869	0.358226	0.324856	0.291795	0.259082	0.226761	0.194895	0.163565	0.132864	0.102911	0.0738368	0.0458036	0.019011	-0.00631627	-0.0299472	-0.051646	-0.0711814	-0.0883399	-0.102936	-0.114824	-0.123899	-0.130103	-0.133421	-0.133879	-0.131535	-0.126476	-0.118811	-0.108673	-0.0962206	-0.0816379	-0.0651445	-0.0469989	-0.0275002	-0.00698571	0.014179	0.0356163	0.0569592	0.077878	0.098107	0.117468	0.135888	0.1534
Tyrosine	0.340543	0.330487	0.320429	0.310367	0.300294	0.290181	0.279992	0.269693	0.259249	0.248626	0.237785	0.226677	0.21525	0.203457	0.191263	0.17864	0.16558	0.152088	0.138195	0.123963	0.109471	0.094805	0.0800479	0.0652781	0.0505635	0.0359613	0.0215234	0.00730513	-0.00662308	-0.0201636	-0.0331814	-0.0454981	-0.056892	-0.0671051	-0.0758572	-0.0828653	-0.0878667	-0.0906431	-0.0910421	-0.0889927	-0.0845147	-0.0777175	-0.068791	-0.0579881	-0.0456013	-0.0319366	-0.0172877	-0.00191419	0.0139745
Indolelactic acid	0.19262	0.186803	0.181	0.175223	0.169482	0.163777	0.158102	0.152455	0.146829	0.141222	0.135627	0.130029	0.124412	0.118766	0.113089	0.107385	0.101675	0.0959848	0.0903586	0.0848546	0.0795382	0.0744742	0.0697186	0.0653139	0.0612886	0.0576607	0.0544452	0.0516628	0.0493495	0.0475625	0.0463836	0.0459169	0.0462811	0.0475986	0.0499822	0.0535218	0.0582736	0.0642543	0.0714394	0.0797683	0.0891533	0.0994911	0.110676	0.122609	0.135209	0.148412	0.162175	0.176466	0.191264
3-Hydroxy-kynurenin	0.777329	0.742153	0.707029	0.672006	0.63714	0.602488	0.568115	0.53408	0.500448	0.467278	0.43463	0.402551	0.371081	0.340254	0.3101	0.280652	0.251949	0.224039	0.196989	0.170897	0.145883	0.122078	0.0996274	0.0786929	0.0594419	0.0420377	0.0266296	0.0133424	0.00226734	-0.00654609	-0.0130955	-0.017429	-0.0196443	-0.0198863	-0.0183392	-0.0152165	-0.0107492	-0.00517093	0.00129544	0.00845097	0.0161308	0.0242107	0.0326091	0.0412848	0.0502301	0.0594617	0.0690088	0.0789023	0.0891648
Adenosine	0.430181	0.425615	0.420952	0.416094	0.410915	0.405174	0.398604	0.390933	0.381894	0.371217	0.358633	0.343867	0.326663	0.306857	0.284402	0.259313	0.231741	0.201905	0.170175	0.137069	0.103197	0.0691777	0.035604	0.00299649	-0.0282229	-0.0577365	-0.0853133	-0.110771	-0.13393	-0.15456	-0.172341	-0.186846	-0.197541	-0.203821	-0.205065	-0.200714	-0.190348	-0.173768	-0.15105	-0.122573	-0.0890183	-0.0513209	-0.010599	0.0319457	0.0751382	0.117937	0.159526	0.199376	0.237272
Inosine	1.0689	1.03273	0.996506	0.960191	0.923735	0.88709	0.850207	0.813037	0.775531	0.737639	0.699322	0.660579	0.621426	0.581933	0.542217	0.502414	0.462695	0.423241	0.384266	0.346008	0.308722	0.272664	0.238092	0.20525	0.174369	0.145656	0.119288	0.0954117	0.0741378	0.0555433	0.0396715	0.0265337	0.0161127	0.00836521	0.00322454	0.000603102	0.000394124	0.0024734	0.00670123	0.0129251	0.0209837	0.0307121	0.0419492	0.0545451	0.0683698	0.0833208	0.0993278	0.116355	0.134401
Guanosine monophosphate	1.5602	1.51049	1.46076	1.41102	1.36126	1.31145	1.2616	1.21167	1.16166	1.11155	1.06133	1.01102	0.960669	0.910363	0.86026	0.810534	0.761409	0.713122	0.665946	0.620177	0.576118	0.53407	0.49431	0.457087	0.42262	0.391111	0.362755	0.337754	0.316331	0.298732	0.28522	0.276057	0.27148	0.27167	0.27672	0.286609	0.301185	0.320161	0.343134	0.369603	0.399015	0.430805	0.464438	0.499448	0.535463	0.57222	0.60956	0.647415	0.685789
Serotonin	0.521591	0.49544	0.469346	0.443366	0.417555	0.391949	0.366581	0.341484	0.316691	0.292235	0.268144	0.244424	0.221079	0.198113	0.175547	0.153408	0.131756	0.110661	0.0902289	0.070596	0.051916	0.034343	0.0180179	0.00305836	-0.0104444	-0.0224212	-0.032815	-0.0415672	-0.0486037	-0.053826	-0.0571085	-0.0583055	-0.0572668	-0.0538605	-0.0479996	-0.0396667	-0.0289342	-0.0159735	-0.00105323	0.0154759	0.0332063	0.0517074	0.0705609	0.0893958	0.107916	0.125916	0.143292	0.160032	0.176202
4-Trimethylammoniobutanoic acid	0.111233	0.106013	0.100802	0.0956108	0.0904492	0.085325	0.0802458	0.0752194	0.0702535	0.0653557	0.0605337	0.0557955	0.0511498	0.0466105	0.042198	0.0379353	0.0338517	0.0299792	0.0263531	0.0230101	0.0199853	0.0173111	0.0150115	0.0130991	0.011577	0.0104422	0.00969139	0.00932769	0.00936742	0.00984516	0.0108166	0.0123581	0.0145628	0.0175335	0.0213737	0.0261771	0.0320185	0.0389449	0.0469712	0.0560783	0.0662146	0.0773014	0.08924	0.10192	0.115228	0.129055	0.143303	0.157886	0.172736
Normetanephrine	0.647136	0.616803	0.586514	0.556313	0.526246	0.496355	0.466684	0.437276	0.408176	0.379427	0.35107	0.323141	0.295676	0.268717	0.242318	0.216537	0.19145	0.167138	0.143696	0.121227	0.0998356	0.0796197	0.0606581	0.0430013	0.0266715	0.0116672	-0.00202641	-0.014425	-0.0255322	-0.0353291	-0.043768	-0.0507718	-0.05624	-0.0600586	-0.062114	-0.0623059	-0.0605593	-0.0568315	-0.0511136	-0.0434272	-0.0338164	-0.0223375	-0.00904902	0.00599642	0.022756	0.0411963	0.0612886	0.0830006	0.106288
[truncated: 14 more columns]

## Sheet: Supplementary Table 3D
Table S3D: GEE analysis between ACPA-positive RA and ACPA-negative RA, adjusted for sex, age and CRP.
metabolites	GEE model of 100 iterations		Number of Detected Samples		Detection Frequency Difference
	Significant Counts	median p value	ACPA Positive	ACPA Negative	p value	Statistical Test Used
Acetoacetate	9	0.481151	183	14	1	Fisher
4-Aminobutanoate	3	0.548275	183	14	1	Fisher
Malonic acid	17	0.287511	183	14	1	Fisher
3-Hydroxybutyric acid	22	0.256909	183	14	1	Fisher
Uracil	3	0.645912	183	14	1	Fisher
Maleic acid	1	0.593354	183	14	1	Fisher
N-Acetylglycine	0	0.690419	183	14	1	Fisher
Guanidoacetic acid	12	0.228986	183	14	1	Fisher
2-Hydroxyisovaleric acid	8	0.236858	183	14	1	Fisher
Succinic acid	4	0.488415	183	14	1	Fisher
Methylmalonic acid	39	0.084968	183	14	1	Fisher
Benzoic acid	3	0.457412	183	14	1	Fisher
Methyl-4-methyl-2-oxopentanoate	3	0.349681	180	14	1	Fisher
2-Hydroxyisocaproate	3	0.385834	183	14	1	Fisher
Glutarate	18	0.174547	183	14	1	Fisher
Malate	16	0.145075	183	14	1	Fisher
Adenine	6	0.436357	183	14	1	Fisher
Hypoxanthine	3	0.581188	183	14	1	Fisher
Adipic acid	7	0.328149	183	14	1	Fisher
Mevalonic acid	47	0.0624062	183	14	1	Fisher
Xanthine	4	0.394829	183	14	1	Fisher
Dopamine	0	0.651352	103	7	0.859382	Chi-square
Orotic acid	4	0.459498	183	14	1	Fisher
Aminoadipic acid	4	0.457602	183	14	1	Fisher
Phenylpyruvate	8	0.383139	183	14	1	Fisher
Phosphoenolpyruvic acid	75	0.0100588	183	14	1	Fisher
Homogentisic acid	2	0.595025	183	14	1	Fisher
Uric acid	9	0.249088	183	14	1	Fisher
Dihydroxyacetone phosphate	18	0.298848	183	14	1	Fisher
Glyceraldehyde 3-phosphate	19	0.225166	183	14	1	Fisher
Shikimic acid	19	0.229289	183	14	1	Fisher
Citrulline	0	0.510966	183	14	1	Fisher
Hippuric acid	2	0.544559	183	14	1	Fisher
Myo-Inositol	4	0.307621	183	14	1	Fisher
Lactose	6	0.319169	183	14	1	Fisher
4-Hydroxyphenylpyruvic acid	44	0.0609492	183	14	1	Fisher
4-Pyridoxic acid	3	0.52689	183	14	1	Fisher
2-Phosphoglyceric acid	8	0.418622	183	14	1	Fisher
Azelaic acid	41	0.0649688	183	14	1	Fisher
4-Hydroxy-2-quinolinecarboxylic acid	3	0.613949	183	14	1	Fisher
Glucuronic acid	5	0.290269	183	14	1	Fisher
Indoxyl sulfate	34	0.104278	183	14	1	Fisher
Pantothenic acid	2	0.508256	183	14	1	Fisher
Cystathionine	10	0.392844	183	14	1	Fisher
3-Nitrotyrosine	2	0.394354	183	14	1	Fisher
Myristic acid	19	0.202392	183	14	1	Fisher
Ribose 5-phosphate	8	0.408995	183	14	1	Fisher
Biotin	1	0.594242	183	14	1	Fisher
Fructose 6-phosphate	46	0.0562131	180	14	1	Fisher
Glucose 6-phosphate	2	0.524038	180	14	1	Fisher
Heptadecanoic acid	5	0.348635	183	14	1	Fisher
Linolenate	2	0.527503	183	14	1	Fisher
Alpha-Linolenic acid	6	0.58865	183	14	1	Fisher
Xanthosine	53	0.042701	183	14	1	Fisher
Argininosuccinic acid	58	0.0394382	183	14	1	Fisher
13-HODE	3	0.565042	183	14	1	Fisher
Arachidonic acid	6	0.280496	183	14	1	Fisher
dCMP	37	0.0914248	167	14	0.609803	Fisher
Glutathione	5	0.462851	74	7	0.675149	Chi-square
N-Acetylneuraminic acid	11	0.305453	183	14	1	Fisher
12-HETE	3	0.597231	183	14	1	Fisher
5-Thymidylic acid	1	0.441677	171	13	1	Fisher
Cytidine monophosphate	14	0.29916	162	14	0.370275	Fisher
Glucose 1,6-bisphosphate	30	0.127169	183	14	1	Fisher
Fructose 1,6-bisphosphate	0	0.58337	182	14	1	Fisher
Alpha-Lactose	33	0.0900904	183	14	1	Fisher
Sucrose	25	0.120765	183	14	1	Fisher
3',5'-Cyclic GMP	4	0.456767	166	12	0.629961	Fisher
Gibberellin A3	6	0.433567	183	14	1	Fisher
Adenosine monophosphate	2	0.437666	183	14	1	Fisher
Inosinic acid	0	0.612401	183	14	1	Fisher
Prostaglandin E2	7	0.346288	183	14	1	Fisher
Orotidylic acid	1	0.593563	180	14	1	Fisher
S-Adenosylhomocysteine	3	0.518521	183	14	1	Fisher
Uridine 5'-diphosphate	9	0.278365	180	14	1	Fisher
Adenosine 5'-diphosphate	18	0.258481	177	14	1	Fisher
Folic acid	7	0.312949	138	11	1	Fisher
Guanosine 5'-diphosphate	42	0.0842662	180	14	1	Fisher
5-Methyltetrahydrofolic acid	2	0.501173	127	10	1	Fisher
Glycocholic acid	18	0.253932	183	14	1	Fisher
Adenosine 5'-triphosphate	7	0.436787	180	14	1	Fisher
Taurocholic acid	2	0.59178	183	14	1	Fisher
Oxidized glutathione	6	0.509878	17	3	0.157198	Fisher
NAD	3	0.538056	61	5	1	Chi-square
Lactic acid	1	0.438606	183	14	1	Fisher
Fumarate	90	0.00684268	183	14	1	Fisher
Citraconic acid	4	0.349487	183	14	1	Fisher
Allantoin	6	0.48305	183	14	1	Fisher
Aconitic acid	0	0.662942	183	14	1	Fisher
Citric acid	1	0.581193	183	14	1	Fisher
Chenodeoxycholic acid glycine conjugate	10	0.349807	182	14	1	Fisher
Malondialdehyde	1	0.492543	183	14	1	Fisher
2-Methylpropanoate	17	0.218518	183	14	1	Fisher
Glyceric acid	4	0.286974	183	14	1	Fisher
Alpha-Ketoisovaleric acid	1	0.639784	183	14	1	Fisher
Methylsuccinic acid	2	0.446056	183	14	1	Fisher
Oxalacetic acid	0	0.680919	183	14	1	Fisher
Oxoglutaric acid	5	0.377246	183	14	1	Fisher
2-Hydroxyglutarate	2	0.63507	183	14	1	Fisher
Fructose	4	0.278494	183	14	1	Fisher
Glucose 1-phosphate	2	0.354721	183	14	1	Fisher
Geranyl-PP	8	0.387094	183	14	1	Fisher
Adenylsuccinic acid	5	0.359961	183	14	1	Fisher
Glycerol 3-phosphate	4	0.305678	183	14	1	Fisher
Glyceraldehyde	2	0.638573	183	14	1	Fisher
Pyruvic acid	1	0.578309	183	14	1	Fisher
Methyl-3-methyl-2-oxopentanoate	12	0.228169	183	14	1	Fisher
Isocitric acid	5	0.328437	183	14	1	Fisher
Homovanillic acid	5	0.362085	183	14	1	Fisher
Trimethylamine	2	0.53108	183	14	1	Fisher
Glycine	3	0.361439	183	14	1	Fisher
Trimethylamine N-oxide	3	0.52028	183	14	1	Fisher
Sarcosine	2	0.52263	183	14	1	Fisher
Alanine	3	0.392575	183	14	1	Fisher
Cadaverine	4	0.588518	183	14	1	Fisher
3-Aminoisobutyric acid	2	0.591731	183	14	1	Fisher
Choline	2	0.513859	183	14	1	Fisher
Dimethylglycine	1	0.615205	183	14	1	Fisher
Serine	2	0.481523	183	14	1	Fisher
Cytosine	2	0.624641	140	10	0.745368	Fisher
Creatinine	2	0.526202	183	14	1	Fisher
Proline	4	0.44919	183	14	1	Fisher
5-Aminopentanoic acid	2	0.610037	183	14	1	Fisher
Betaine	2	0.56499	183	14	1	Fisher
Valine	3	0.715195	183	14	1	Fisher
Indole	26	0.232196	135	13	0.195741	Fisher
Homoserine	2	0.525415	183	14	1	Fisher
Threonine	2	0.538062	183	14	1	Fisher
Cysteine	0	0.64637	80	7	0.859382	Chi-square
Niacinamide	8	0.28793	183	14	1	Fisher
Taurine	3	0.302206	183	14	1	Fisher
Pyroglutamic acid	5	0.345559	183	14	1	Fisher
Pipecolic acid	0	0.570275	183	14	1	Fisher
N-Acetylputrescine	0	0.710454	183	14	1	Fisher
Creatine	0	0.639784	183	14	1	Fisher
4-Hydroxyproline	2	0.525288	183	14	1	Fisher
5-Aminolevulinic acid	4	0.559901	183	14	1	Fisher
Isoleucine	2	0.552677	183	14	1	Fisher
Leucine	1	0.477512	183	14	1	Fisher
Ornithine	2	0.639169	183	14	1	Fisher
Asparagine	2	0.348776	183	14	1	Fisher
Homocysteine	0	0.561524	183	14	1	Fisher
N-Methylnicotinamide	0	0.629421	183	14	1	Fisher
Tyramine	7	0.385344	42	5	0.45047	Chi-square
4-Acetamidobutanoic acid	2	0.563873	183	14	1	Fisher
Spermidine	1	0.652165	136	10	0.759631	Fisher
Glutamine	4	0.488328	183	14	1	Fisher
Lysine	2	0.499556	183	14	1	Fisher
Glutamate	1	0.541648	183	14	1	Fisher
Methionine	3	0.498551	183	14	1	Fisher
Histidine	0	0.752095	183	14	1	Fisher
Tryptamine	3	0.568592	153	10	0.269112	Fisher
Carnitine	3	0.453236	183	14	1	Fisher
Phenylalanine	2	0.433071	183	14	1	Fisher
1-Methyl-histidine	1	0.559756	183	14	1	Fisher
Arginine	0	0.700252	183	14	1	Fisher
Indoleacetic acid	1	0.605835	183	14	1	Fisher
Glucosamine	16	0.222137	168	14	0.606051	Fisher
Tyrosine	9	0.283741	183	14	1	Fisher
N8-Acetylspermidine	1	0.708391	183	14	1	Fisher
Acetylcarnitine	1	0.451862	183	14	1	Fisher
Tryptophan	2	0.476891	183	14	1	Fisher
Indolelactic acid	2	0.435075	183	14	1	Fisher
Kynurenine	2	0.53388	183	14	1	Fisher
3-Hydroxy-kynurenin	7	0.552172	71	6	0.987341	Chi-square
Melatonin	17	0.254257	154	13	0.699204	Fisher
Cystine	4	0.405646	183	14	1	Fisher
Cytidine	1	0.596114	183	14	1	Fisher
N1-Acetylspermine	20	0.182991	52	7	0.162495	Chi-square
Uridine	3	0.550837	183	14	1	Fisher
Adenosine	6	0.427008	150	13	0.471195	Fisher
Inosine	25	0.188485	183	14	1	Fisher
6-Methyladenosine	0	0.692248	165	12	0.638933	Fisher
Guanosine monophosphate	13	0.194072	155	13	0.697661	Fisher
S-Adenosylmethionine	6	0.350396	20	3	0.214077	Fisher
Alpha-Tocopherol	3	0.606263	183	14	1	Fisher
Bilirubin	17	0.248893	181	14	1	Fisher
1-Methyladenosine	1	0.365979	183	14	1	Fisher
Serotonin	34	0.092797	183	14	1	Fisher
Xanthurenic acid	5	0.291593	183	14	1	Fisher
4-Trimethylammoniobutanoic acid	2	0.569295	183	14	1	Fisher
Epinephrine	0	0.678161	183	14	1	Fisher
Indolepyruvate	5	0.484273	117	9	1	Chi-square
1-Methylguanosine	3	0.67984	183	14	1	Fisher
Normetanephrine	12	0.366721	97	9	0.590677	Chi-square
