# Supplementary material for: A Longitudinal Study Reveals Metabolomic Markers for Individuals at Risk, Disease Severity, and Treatment Response in Rheumatoid Arthritis
Source: Adv Sci (Weinh). 2025 Aug 13;12(38):e04414. doi: 10.1002/advs.202504414 (PMC12520550; doi:10.1002/advs.202504414)
Supplement: Supplementary file 4 — Supporting Information [file ADVS-12-e04414-s005.xlsx]

## Sheet: Supplementary Table 4A
Table S4A: Follow-up information of 56 IAR.
Sample	Sex	Age(Year)	Follow-up Visits	Time of Enrollment	Last Follow-up Time	Period of follow-up（Year）	Developed RA	RA Diagnosis Date
PRA001	Male	61	yes	2018	2023	5	no	null
PRA002	Female	32	yes	2017	2023	6	no	null
PRA003	Male	58	yes	2017	2023	6	no	null
PRA004	Male	70	no	2016	null	null	null	null
PRA005	Male	59	yes	2017	2023	6	no	null
PRA006	Male	32	yes	2018	2023	5	no	null
PRA007	Female	48	yes	2017	2023	6	no	null
PRA008	Female	40	no	2016	null	null	null	null
PRA009	Female	66	yes	2018	2023	5	no	null
PRA010	Female	49	yes	2017	2023	6	no	null
PRA011	Male	64	yes	2017	2023	6	no	null
PRA012	Female	54	yes	2018	2023	5	no	null
PRA013	Female	58	yes	2018	2023	5	no	null
PRA014	Male	53	no	2017	null	null	null	null
PRA015	Male	58	no	2016	null	null	null	null
PRA016	Female	46	no	2016	null	null	null	null
PRA017	Female	55	no	2016	null	null	null	null
PRA018	Female	29	no	2016	null	null	null	null
PRA019	Female	48	yes	2016	2023	7	no	null
PRA020	Female	60	yes	2017	2023	6	no	null
PRA021	Female	47	yes	2017	2023	6	no	null
PRA022	Male	44	no	2017	null	null	null	null
PRA023	Female	43	yes	2017	2023	6	no	null
PRA024	Male	52	no	2017	null	null	null	null
PRA025	Male	41	no	2017	null	null	null	null
PRA026	Male	59	yes	2017	2023	6	no	null
PRA027	Male	45	yes	2017	2023	6	no	null
PRA028	Male	51	no	2016	null	null	null	null
PRA029	Male	74	yes	2018	2023	5	no	null
PRA030	Female	54	yes	2017	2022	5	yes	2022
PRA031	Male	44	yes	2018	2023	5	no	null
PRA032	Male	45	yes	2018	2023	5	no	null
PRA033	Male	44	yes	2017	2023	6	no	null
PRA034	Male	45	yes	2018	2023	5	no	null
PRA035	Male	45	yes	2018	2023	5	no	null
PRA036	Female	32	no	2016	null	null	null	null
PRA037	Female	49	yes	2018	2023	5	no	null
PRA038	Female	42	yes	2018	2023	5	no	null
PRA039	Female	45	yes	2017	2023	6	no	null
PRA040	Female	50	yes	2018	2023	5	no	null
PRA041	Male	37	no	2016	null	null	null	null
PRA042	Female	46	no	2016	null	null	null	null
PRA043	Female	46	no	2018	null	null	null	null
PRA044	Female	66	no	2016	null	null	null	null
PRA045	Female	49	yes	2018	2023	5	yes	2023
PRA046	Male	60	yes	2017	2023	6	no	null
PRA047	Male	49	no	2016	null	null	null	null
PRA048	Female	54	no	2016	null	null	null	null
PRA049	Female	37	yes	2017	2023	6	yes	2023
PRA050	Female	47	yes	2018	2023	5	no	null
PRA051	Male	71	yes	2018	2023	5	yes	2023
PRA052	Female	42	no	2016	null	null	null	null
PRA053	Male	52	no	2017	null	null	null	null
PRA054	Female	48	no	2016	null	null	null	null
PRA055	Male	38	no	2016	null	null	null	null
PRA056	Female	47	yes	2016	2023	7	no	null

## Sheet: Supplementary Table 4B
Table S4B: Seven metabolites with p<0.05 in more than 10 iterations of the Wilcoxon test and their log10(converter/non-converter) values across each significant comparison.
Metabolites	p value	log10(converter/non-converter)	Rank of Iterations
Maleic acid	0.0303828	-1.63807	1
Maleic acid	0.0303828	-1.90483	2
Maleic acid	0.0303828	-1.41113	3
Maleic acid	0.0303828	-1.84351	4
Maleic acid	0.0303828	-2.42738	5
Maleic acid	0.0303828	-1.34592	6
Maleic acid	0.0303828	-1.03798	7
Maleic acid	0.0303828	-2.37578	8
Maleic acid	0.0303828	-2.09815	9
Maleic acid	0.0303828	-1.60822	10
Maleic acid	0.0303828	-1.12654	11
Maleic acid	0.0303828	-1.08642	12
Maleic acid	0.0303828	-1.94502	13
Maleic acid	0.0303828	-1.63247	14
Maleic acid	0.0303828	-1.88634	15
Maleic acid	0.0303828	-1.94277	16
Maleic acid	0.0303828	-1.80721	17
Maleic acid	0.0303828	-1.49429	18
Maleic acid	0.0303828	-1.9565	19
Sarcosine	0.0303828	0.737183	1
Sarcosine	0.0303828	0.849918	2
Sarcosine	0.0303828	2.00777	3
Sarcosine	0.0303828	1.69602	4
Sarcosine	0.0303828	1.33251	5
Sarcosine	0.0303828	1.83069	6
Sarcosine	0.0303828	0.561865	7
Sarcosine	0.0303828	1.08821	8
Sarcosine	0.0303828	1.80382	9
Sarcosine	0.0303828	2.44018	10
Sarcosine	0.0303828	0.747521	11
Sarcosine	0.0303828	0.877899	12
Sarcosine	0.0303828	1.36068	13
Sarcosine	0.0303828	2.14353	14
Sucrose	0.0303828	-1.64165	1
Sucrose	0.0303828	-1.79449	2
Sucrose	0.0303828	-1.80786	3
Sucrose	0.0303828	-1.68117	4
Sucrose	0.0303828	-1.66303	5
Sucrose	0.0303828	-1.65943	6
Sucrose	0.0303828	-1.45355	7
Sucrose	0.0303828	-1.57296	8
Sucrose	0.0303828	-1.44059	9
Sucrose	0.0303828	-1.40909	10
Sucrose	0.0303828	-1.27735	11
Sucrose	0.0303828	-1.62116	12
Sucrose	0.0303828	-1.40352	13
NAD	0.0265187	-1.9149	1
NAD	0.0265187	-1.73839	2
NAD	0.0265187	-1.75911	3
NAD	0.0265187	-1.89701	4
NAD	0.0265187	-1.99826	5
NAD	0.0265187	-1.74317	6
NAD	0.0265187	-2.02243	7
NAD	0.0265187	-1.77399	8
NAD	0.0265187	-1.60567	9
NAD	0.0265187	-1.84794	10
NAD	0.0265187	-1.81339	11
Glutarate	0.0303828	-0.85675	1
Glutarate	0.0303828	-0.8575	2
Glutarate	0.0303828	-0.7315	3
Glutarate	0.0303828	-0.7905	4
Glutarate	0.0303828	-0.8615	5
Glutarate	0.0303828	-0.9415	6
Glutarate	0.0303828	-0.71225	7
Glutarate	0.0303828	-0.574	8
Glutarate	0.0303828	-0.77475	9
Glutarate	0.0303828	-0.72925	10
Melatonin	0.029401	-1.38662	1
Melatonin	0.029401	-1.39899	2
Melatonin	0.029401	-1.43464	3
Melatonin	0.029401	-1.36536	4
Melatonin	0.029401	-1.44616	5
Melatonin	0.029401	-1.42664	6
Melatonin	0.029401	-1.45137	7
Melatonin	0.029401	-1.40577	8
Melatonin	0.029401	-1.42233	9
Melatonin	0.029401	-1.46449	10
6-Methyladenosine	0.0303828	1.04394	1
6-Methyladenosine	0.0303828	0.731443	2
6-Methyladenosine	0.0303828	0.478074	3
6-Methyladenosine	0.0303828	0.684828	4
6-Methyladenosine	0.0303828	0.728522	5
6-Methyladenosine	0.0303828	0.516444	6
6-Methyladenosine	0.0303828	1.75534	7
6-Methyladenosine	0.0303828	0.774006	8
6-Methyladenosine	0.0303828	1.18824	9
6-Methyladenosine	0.0303828	0.699833	10

## Sheet: Supplementary Table 4C
Table S4C: The Wilcoxon test (for comparisons between any two disease activity groups) and analysis of variance (ANOVA) for comparisons among four disease activity groups. The clustering of 42 metabolites that are significant between any two groups in the Wilcoxon test was performed using Ward's minimum variance method.
Metabolites	p value							log10(fold change)						Median					Number of Detected Samples				Detection Frequency Difference
	P_ANOVE	Clincal remission vs. High activity	Clincal remission vs. Moderate activity	Clincal remission vs. Low activity	Low activity vs. High activity	Low activity vs. Moderate activity	Moderate activity vs. High activity	Clincal remission vs. High activity	Clincal remission vs. Moderate activity	Clincal remission vs. Low activity	Low activity vs. High activity	Low activity vs. Moderate activity	Moderate activity vs. High activity	Clincal remission	Low activity	Moderate activity	High activity	Cluster	Clincal remission	Low activity	Moderate activity	High activity	p value	Statistical Test Used
Acetoacetate	0.136047	0.122682	0.831017	0.162078	0.817285	0.131529	0.14191	0.147913	0.0977157	0.250433	-0.10252	-0.152718	0.0501973	0.0190701	-0.231363	-0.0786455	-0.128843	not significant	41	45	95	28	1	Fisher
4-Aminobutanoate	0.0509552	0.803501	0.395966	0.433329	0.95058	0.106271	0.270991	-0.0950905	-0.0508144	0.042767	-0.137857	-0.0935813	-0.0442761	0.0839385	0.0411715	0.134753	0.179029	not significant	41	45	95	28	1	Fisher
Malonic acid	0.261278	0.327541	0.82732	0.673342	0.64796	0.330713	0.226527	0.0452375	-0.068926	-0.0747494	0.119987	0.00582334	0.114164	-0.0232919	0.0514575	0.0456342	-0.0685293	not significant	41	45	95	28	1	Fisher
3-Hydroxybutyric acid	0.379362	0.352252	0.853273	0.673342	0.705709	0.384269	0.295331	0.0738103	-0.0867208	-0.0696009	0.143411	-0.0171199	0.160531	-0.0467397	0.0228613	0.0399811	-0.12055	not significant	41	45	95	28	1	Fisher
Uracil	0.443982	0.250013	0.704411	0.326029	0.782446	0.379412	0.306605	0.0514572	0.0118942	0.0782334	-0.0267762	-0.0663392	0.039563	0.182895	0.104662	0.171001	0.131438	not significant	41	45	95	28	1	Fisher
Maleic acid	0.171369	0.281536	0.471027	0.0822147	0.879079	0.170755	0.42768	0.334664	0.325921	0.51236	-0.177695	-0.186439	0.00874374	-0.147323	-0.659683	-0.473244	-0.481987	not significant	41	45	95	28	1	Fisher
N-Acetylglycine	0.0767208	0.086035	0.398611	0.19871	0.623812	0.427076	0.219654	0.0996838	0.0225385	0.0752967	0.024387	-0.0527582	0.0771452	0.22264	0.147343	0.200101	0.122956	not significant	41	45	95	28	1	Fisher
Guanidoacetic acid	0.517184	0.250013	0.241472	0.756806	0.20326	0.221503	0.52063	0.0351935	0.0483832	0.00392262	0.0312709	0.0444606	-0.0131897	0.16144	0.157517	0.113056	0.126246	not significant	41	45	95	28	1	Fisher
2-Hydroxyisovaleric acid	0.102728	0.352252	0.856994	0.518587	0.672479	0.633066	0.380155	0.120217	0.0227221	0.0140486	0.106169	0.00867351	0.0974952	0.228468	0.21442	0.205746	0.108251	not significant	41	45	95	28	1	Fisher
Succinic acid	0.0732616	0.365033	0.973519	0.737253	0.600056	0.668407	0.336022	0.0189064	-0.00381919	-0.007159	0.0260654	0.0033398	0.0227256	0.227926	0.235085	0.231745	0.209019	not significant	41	45	95	28	1	Fisher
Methylmalonic acid	0.0655872	0.860309	0.328626	0.423267	0.756592	0.0765031	0.41376	-0.00588215	-0.035182	0.0713548	-0.0772369	-0.106537	0.0292998	0.152061	0.0807061	0.187243	0.157943	not significant	41	45	95	28	1	Fisher
Benzoic acid	0.0219577	0.47723	0.95462	0.106148	0.672479	0.0418917	0.292557	0.00421408	-0.0243622	0.045212	-0.0409979	-0.0695742	0.0285763	0.63332	0.588108	0.657682	0.629106	cluster2	41	45	95	28	1	Fisher
Methyl-4-methyl-2-oxopentanoate	0.174865	0.677777	0.709698	0.170544	0.576713	0.202714	0.650994	-0.0425	-0.007	0.042	-0.0845	-0.049	-0.0355	0.253	0.211	0.26	0.2955	not significant	39	45	95	27	0.0557374	Fisher
2-Hydroxyisocaproate	0.0854399	0.657654	0.729209	0.448675	0.896886	0.497646	0.540395	-0.0216162	-0.00260413	-0.00551852	-0.0160977	0.00291439	-0.0190121	0.130112	0.135631	0.132716	0.151728	not significant	41	45	95	28	1	Fisher
Glutarate	0.836356	0.718479	0.450844	0.656109	0.977525	0.814793	0.873006	0.0125	0.027	0.038	-0.0255	-0.011	-0.0145	0.229	0.191	0.202	0.2165	not significant	41	45	95	28	1	Fisher
Malate	0.347577	0.0570464	0.528232	0.124217	0.631819	0.317577	0.109285	0.108745	-0.00560036	0.123129	-0.0143835	-0.128729	0.114346	0.108922	-0.0142065	0.114523	0.000176927	not significant	41	45	95	28	1	Fisher
Adenine	0.0104934	0.391438	0.323951	0.541166	0.756592	0.0996783	0.0671576	0.0260019	-0.0541288	0.0304898	-0.00448784	-0.0846186	0.0801307	0.617792	0.587302	0.671921	0.59179	not significant	41	45	95	28	1	Fisher
Hypoxanthine	0.497688	0.975796	0.422885	0.375026	0.432892	0.691292	0.597657	-0.0547411	-0.143268	-0.16878	0.114038	0.0255121	0.0885264	0.123159	0.291939	0.266427	0.1779	not significant	41	45	95	28	1	Fisher
Adipic acid	0.0761847	0.995159	0.292451	0.70504	0.941609	0.162548	0.360821	0.0011002	-0.0301336	0.0631376	-0.0620374	-0.0932712	0.0312338	0.296343	0.233206	0.326477	0.295243	not significant	41	45	95	28	1	Fisher
Mevalonic acid	0.0418165	0.00911524	0.0769227	0.809676	0.0512824	0.255218	0.132348	0.84156	0.174105	0.0111033	0.830457	0.163001	0.667456	0.561715	0.550612	0.38761	-0.279845	cluster1	41	45	95	28	1	Fisher
Xanthine	0.0304249	0.13835	0.380323	0.26992	0.7738	0.0491064	0.020385	0.166809	-0.0556703	0.124802	0.0420067	-0.180473	0.222479	0.342063	0.217261	0.397733	0.175254	cluster2	41	45	95	28	1	Fisher
Dopamine	0.733076	0.464429	0.249598	0.674939	0.892809	0.433997	0.927689	-1.4596	-2.10124	-1.78906	0.329461	-0.312178	0.641639	-1.45652	0.332537	0.644715	0.00307593	not significant	19	27	55	17	0.52749	Chi-square
Orotic acid	0.687794	0.648888	0.582257	0.667068	0.92369	0.360362	0.386738	0.034114	-0.0325342	0.0137392	0.0203748	-0.0462734	0.0666482	0.335686	0.321947	0.36822	0.301572	not significant	41	45	95	28	1	Fisher
Aminoadipic acid	0.177211	0.2352	0.479826	0.122099	0.861332	0.276292	0.376889	0.161894	0.0788786	0.0810868	0.080807	-0.00220821	0.0830152	0.0465493	-0.0345375	-0.0323293	-0.115344	not significant	41	45	95	28	1	Fisher
Phenylpyruvate	0.00451814	0.0620931	0.924439	0.0315151	0.782446	0.0141274	0.0482252	0.176806	-0.0926163	0.316815	-0.140009	-0.409431	0.269423	0.103392	-0.213423	0.196008	-0.0734145	cluster2	41	45	95	28	1	Fisher
Phosphoenolpyruvic acid	0.503573	0.531608	0.615197	0.384395	0.986514	0.642626	0.688341	0.0369569	0.0391048	0.0401721	-0.00321525	-0.00106734	-0.00214791	0.181564	0.141391	0.142459	0.144607	not significant	41	45	95	28	1	Fisher
Homogentisic acid	0.338231	0.245006	0.842129	0.317584	0.765182	0.264654	0.219654	0.282403	-0.00473831	0.101223	0.18118	-0.105961	0.287141	0.22235	0.121127	0.227088	-0.0600531	not significant	41	45	95	28	1	Fisher
Uric acid	0.113863	0.13835	0.890618	0.126363	0.870198	0.0818391	0.0906672	0.125003	0.0297351	0.154671	-0.0296677	-0.124936	0.095268	0.254576	0.0999055	0.224841	0.129573	not significant	41	45	95	28	1	Fisher
Dihydroxyacetone phosphate	0.420027	0.675324	0.195454	0.120009	0.502115	0.429677	0.75608	0.131128	0.184891	0.344886	-0.213758	-0.159995	-0.0537626	0.0078901	-0.336996	-0.177001	-0.123238	not significant	41	45	95	28	1	Fisher
Glyceraldehyde 3-phosphate	0.0240137	0.270746	0.515901	0.26992	0.714107	0.0522709	0.0708417	0.193132	0.00205581	0.156095	0.0370368	-0.154039	0.191076	-0.0742495	-0.230345	-0.0763053	-0.267381	not significant	41	45	95	28	1	Fisher
Shikimic acid	0.45499	0.648888	0.962177	0.334617	0.722539	0.246018	0.788384	0.0177556	-0.0292956	0.138198	-0.120442	-0.167493	0.0470512	0.157086	0.0188878	0.186381	0.13933	not significant	41	45	95	28	1	Fisher
Citrulline	0.233372	0.0954803	0.585514	0.262474	0.765182	0.394098	0.212932	0.0898358	0.0275593	0.0331971	0.0566387	-0.0056378	0.0622765	0.230669	0.197472	0.203109	0.140833	not significant	41	45	95	28	1	Fisher
Hippuric acid	0.0374299	0.469715	0.783281	0.124217	0.531339	0.0253926	0.181543	0.135344	0.0444914	0.35555	-0.220206	-0.311059	0.0908529	0.195117	-0.160434	0.150625	0.0597723	cluster2	41	45	95	28	1	Fisher
Myo-Inositol	0.52248	0.44756	0.257056	0.870187	0.419732	0.216486	0.0562583	-0.00694091	-0.0819262	-0.0111436	0.00420266	-0.0707826	0.0749853	0.142416	0.153559	0.224342	0.149356	not significant	41	45	95	28	1	Fisher
Lactose	0.153769	0.2352	0.996216	0.334617	0.756592	0.233532	0.195735	0.0796625	0.00535643	0.035092	0.0445705	-0.0297355	0.074306	0.250845	0.215753	0.245489	0.171183	not significant	41	45	95	28	1	Fisher
4-Hydroxyphenylpyruvic acid	0.0246453	0.00622975	0.00477865	0.0164784	0.494943	0.681448	0.210725	0.36995	0.231674	0.246031	0.123919	-0.0143573	0.138276	0.282893	0.0368619	0.0512192	-0.0870568	cluster4	41	45	95	28	1	Fisher
4-Pyridoxic acid	0.0110722	0.038909	0.448004	0.0426376	0.569027	0.129261	0.0644993	0.189274	0.100047	0.144314	0.0449607	-0.0442662	0.089227	0.188533	0.0442192	0.0884854	-0.000741543	cluster4	41	45	95	28	1	Fisher
2-Phosphoglyceric acid	0.182117	0.418954	0.718545	0.398712	0.905809	0.348767	0.321094	-0.0947195	-0.0416216	-0.121135	0.026415	0.0795129	-0.0530979	-0.0328273	0.0883072	0.00879428	0.0618922	not significant	41	45	95	28	1	Fisher
Azelaic acid	0.226435	0.250013	0.969738	0.347767	0.096697	0.211551	0.204202	0.0601899	-0.0327528	-0.135611	0.195801	0.102858	0.0929427	0.286438	0.422049	0.319191	0.226249	not significant	41	45	95	28	1	Fisher
4-Hydroxy-2-quinolinecarboxylic acid	0.0582704	0.128777	0.700893	0.679638	0.306687	0.610999	0.104047	0.0931953	0.0398797	-0.0154205	0.108616	0.0553002	0.0533156	0.139257	0.154678	0.0993778	0.0460621	not significant	41	45	95	28	1	Fisher
Glucuronic acid	0.0230117	0.797462	0.545418	0.180169	0.609691	0.0561707	0.412028	-0.0025	-0.013	0.052	-0.0545	-0.065	0.0105	0.187	0.135	0.2	0.1895	not significant	41	45	95	28	1	Fisher
Indoxyl sulfate	0.0688488	0.47723	0.984866	0.115913	0.553802	0.053916	0.431203	0.126271	-0.00588108	0.136456	-0.0101849	-0.142337	0.132153	0.137354	0.000898065	0.143235	0.0110829	not significant	41	45	95	28	1	Fisher
Pantothenic acid	0.010053	0.0554408	0.996216	0.0719876	0.68902	0.0371898	0.0246525	0.0927341	-0.00931374	0.0785609	0.0141732	-0.0878746	0.102048	0.130148	0.051587	0.139462	0.0374139	cluster2	41	45	95	28	1	Fisher
Cystathionine	0.0618182	0.0366026	0.129142	0.0837664	0.569027	0.480829	0.197828	0.418818	0.204406	0.371585	0.0472324	-0.167179	0.214412	0.306356	-0.0652294	0.10195	-0.112462	cluster4	41	45	95	28	1	Fisher
3-Nitrotyrosine	0.0125178	0.186159	0.95462	0.20484	0.834844	0.106271	0.123293	0.0567698	-0.0197314	0.0866855	-0.0299157	-0.106417	0.0765012	0.135283	0.0485977	0.155015	0.0785134	not significant	41	45	95	28	1	Fisher
Myristic acid	0.08201	0.0520167	0.248202	0.151199	0.664266	0.494821	0.189554	0.2895	0.089	0.21	0.0795	-0.121	0.2005	0.644	0.434	0.555	0.3545	not significant	41	45	95	28	1	Fisher
Ribose 5-phosphate	0.00404196	0.0603719	0.750692	0.120656	0.656093	0.0934151	0.0632018	0.18965	0.0602	0.1602	0.02945	-0.1	0.12945	0.136	-0.0242	0.0758	-0.05365	not significant	41	45	95	28	1	Fisher
Biotin	0.120632	0.358607	0.898119	0.623817	0.237503	0.489199	0.298123	0.0649506	-0.0149201	-0.0596743	0.124625	0.0447542	0.0798707	0.0693258	0.129	0.0842459	0.0043752	not significant	41	45	95	28	1	Fisher
Fructose 6-phosphate	0.0742992	0.529119	0.425634	0.986203	0.439559	0.389165	0.160805	-0.0615584	-0.0743043	-0.0450075	-0.0165509	-0.0292968	0.0127459	0.0590607	0.104068	0.133365	0.120619	not significant	39	45	95	27	0.0557374	Fisher
Glucose 6-phosphate	0.0822872	0.337406	0.772373	0.13246	0.861332	0.124816	0.386738	0.0987149	-0.00224347	0.0818312	0.0168837	-0.0840747	0.100958	0.323919	0.242088	0.326162	0.225204	not significant	39	45	95	27	0.0557374	Fisher
Heptadecanoic acid	0.02205	0.00453813	0.314734	0.0535289	0.35161	0.116284	0.00924999	0.171306	0.0529918	0.113188	0.0581181	-0.060196	0.118314	0.344065	0.230877	0.291073	0.172759	cluster4	41	45	95	28	1	Fisher
Linolenate	0.0718951	0.109404	0.323946	0.190216	0.716576	0.539542	0.255546	0.15265	0.101	0.113	0.03965	-0.012	0.05165	0.256	0.143	0.155	0.10335	not significant	41	45	95	28	1	Fisher
Alpha-Linolenic acid	0.014752	0.119719	0.333343	0.061588	0.887975	0.189595	0.30376	0.0505998	0.0257116	0.0613192	-0.0107194	-0.0356076	0.0248882	0.303962	0.242643	0.278251	0.253363	not significant	41	45	95	28	1	Fisher
Xanthosine	0.187628	0.0234598	0.655768	0.654591	0.0795972	0.925349	0.0482252	0.354357	0.0584177	0.0665022	0.287855	-0.00808453	0.29594	0.0970344	0.0305322	0.0386167	-0.257323	cluster1	41	45	95	28	1	Fisher
Argininosuccinic acid	0.371941	0.492454	0.988649	0.338965	0.995504	0.290305	0.486016	0.0338898	-0.0995071	0.143152	-0.109262	-0.242659	0.133397	-0.0093469	-0.152499	0.0901602	-0.0432367	not significant	41	45	95	28	1	Fisher
13-HODE	0.0758661	0.198726	0.550165	0.474919	0.516621	0.88999	0.268374	0.0821928	0.0289728	0.0360979	0.0460948	-0.00712513	0.05322	0.959019	0.922921	0.930046	0.876826	not significant	41	45	95	28	1	Fisher
Arachidonic acid	0.0761805	0.515762	0.575769	0.240986	0.817285	0.414206	0.802344	0.00925622	0.00842725	0.0603191	-0.0510629	-0.0518918	0.000828965	0.529895	0.469576	0.521468	0.520639	not significant	41	45	95	28	1	Fisher
dCMP	0.822088	0.682115	0.928168	0.795315	0.609668	0.889964	0.50484	0.0285599	0.0265488	0.015202	0.0133578	0.0113468	0.00201103	0.405492	0.39029	0.378943	0.376932	not significant	37	44	85	25	0.355481	Fisher
Glutathione	0.444049	0.150691	0.18807	0.110966	0.966042	0.678458	0.574354	-0.612239	0	0	-0.612239	0	-0.612239	-1.14677	-1.14677	-1.14677	-0.53453	not significant	13	22	40	14	0.340176	Chi-square
N-Acetylneuraminic acid	0.168055	0.841278	0.0507282	0.240986	0.432892	0.761582	0.248062	-0.0789768	-0.120255	-0.0767046	-0.00227216	-0.0435507	0.0412785	0.207993	0.284698	0.328249	0.28697	not significant	41	45	95	28	1	Fisher
12-HETE	0.261274	0.927477	0.909387	0.9383	0.977525	0.851349	0.825749	-0.0428419	0.00424155	-0.0217227	-0.0211192	0.0259642	-0.0470834	1.16992	1.19164	1.16567	1.21276	not significant	41	45	95	28	1	Fisher
5-Thymidylic acid	0.0317008	0.691204	0.790548	0.0218441	0.135578	0.0124465	0.603932	0.0220026	0.0453634	0.183791	-0.161788	-0.138427	-0.0233607	0.345812	0.162022	0.300449	0.32381	cluster3	37	39	90	27	0.30851	Fisher
Cytidine monophosphate	0.261198	0.286992	0.988638	0.431345	0.67877	0.517523	0.353883	0.0909984	0.0827935	0.167426	-0.0764275	-0.0846324	0.0082049	0.409638	0.242212	0.326845	0.31864	not significant	36	45	83	23	0.0187438	Fisher
Glucose 1,6-bisphosphate	0.0339731	0.59733	0.0344295	0.692296	0.369466	0.134989	0.0217298	0.0090913	-0.151955	-0.0334244	0.0425157	-0.118531	0.161047	0.128794	0.162218	0.280749	0.119702	cluster2	41	45	95	28	1	Fisher
Fructose 1,6-bisphosphate	0.42056	0.531608	0.512842	0.255171	0.656093	0.367434	0.863514	0.0742938	0.0597291	0.174776	-0.100483	-0.115047	0.0145647	0.181291	0.00651494	0.121562	0.106998	not significant	40	45	95	28	0.330144	Fisher
Alpha-Lactose	0.332964	0.0479603	0.736348	0.365798	0.334304	0.440176	0.0570408	0.144124	-0.00127762	0.0340262	0.110098	-0.0353038	0.145402	0.360743	0.326716	0.36202	0.216619	cluster1	41	45	95	28	1	Fisher
Sucrose	0.297619	0.0323331	0.642123	0.293109	0.426283	0.346476	0.0756781	0.218638	0.0100098	0.0666149	0.152023	-0.0566051	0.208628	0.357995	0.29138	0.347985	0.139357	cluster1	41	45	95	28	1	Fisher
3',5'-Cyclic GMP	0.150072	0.0714232	0.261972	0.043332	0.772156	0.210509	0.338967	0.124295	0.132497	0.167722	-0.043427	-0.0352251	-0.00820189	0.379076	0.211354	0.246579	0.254781	cluster4	38	38	88	26	0.456017	Fisher
Gibberellin A3	0.480487	0.975796	0.672987	0.356711	0.375539	0.520546	0.887282	-0.018933	0.0282722	-0.133299	0.114366	0.161571	-0.0472052	0.249702	0.383001	0.22143	0.268635	not significant	41	45	95	28	1	Fisher
Adenosine monophosphate	0.213797	0.657654	0.693877	0.108048	0.432892	0.166614	0.79303	0.0376145	-0.0240461	0.1599	-0.122286	-0.183946	0.0616606	0.181619	0.0217188	0.205665	0.144005	not significant	41	45	95	28	1	Fisher
Inosinic acid	0.320196	0.747699	0.192201	0.0692629	0.328658	0.409123	0.564597	-0.109198	0.0469067	0.236074	-0.345272	-0.189168	-0.156105	-0.00596732	-0.242042	-0.0528741	0.103231	not significant	41	45	95	28	1	Fisher
Prostaglandin E2	0.366956	0.666466	0.801555	0.9383	0.494943	0.754791	0.807011	0.047841	0.0679758	0.0674032	-0.0195622	0.000572589	-0.0201347	0.810627	0.743223	0.742651	0.762786	not significant	41	45	95	28	1	Fisher
Orotidylic acid	0.0771223	0.907578	0.531337	0.345959	0.739503	0.087473	0.393391	-0.0121676	-0.00528076	0.129831	-0.141999	-0.135112	-0.00688683	0.245132	0.115301	0.250412	0.257299	not significant	39	45	95	27	0.0557374	Fisher
S-Adenosylhomocysteine	0.00525352	0.2352	0.10383	0.379693	0.977525	0.0121572	0.02878	0.0404169	-0.0768745	0.130459	-0.090042	-0.207333	0.117291	0.155914	0.025455	0.232788	0.115497	cluster2	41	45	95	28	1	Fisher
Uridine 5'-diphosphate	0.0545771	0.0928972	0.453699	0.311716	0.29607	0.633066	0.095363	0.163012	0.0767608	0.106804	0.0562078	-0.0300434	0.0862512	0.215585	0.108781	0.138824	0.0525732	not significant	39	45	95	27	0.0557374	Fisher
Adenosine 5'-diphosphate	0.864418	0.549284	0.31815	0.243098	0.932645	0.761581	0.923117	-0.0794631	0.0884003	0.151965	-0.231428	-0.0635648	-0.167863	-0.367693	-0.519658	-0.456093	-0.28823	not significant	38	45	92	27	0.249836	Fisher
Folic acid	0.30114	0.0935766	0.988594	0.830837	0.264519	0.732848	0.0481215	0.620399	-0.0591206	0.0670092	0.55339	-0.12613	0.679519	0.640448	0.573439	0.699569	0.0200496	cluster1	32	32	75	19	0.549528	Chi-square
Guanosine 5'-diphosphate	0.0661867	0.0267214	0.569315	0.273695	0.191381	0.500479	0.0423894	0.337935	0.0971653	0.12881	0.209125	-0.0316443	0.240769	0.137447	0.0086373	0.0402816	-0.200488	cluster1	41	45	93	27	0.534813	Fisher
5-Methyltetrahydrofolic acid	0.720583	0.594629	0.636747	0.936753	0.521457	0.615608	0.271767	0.557366	-0.0711107	-0.0443577	0.601724	-0.026753	0.628477	0.845394	0.889752	0.916505	0.288028	not significant	26	31	67	18	0.833258	Chi-square
Glycocholic acid	0.00541025	0.00814609	0.303456	0.0869403	0.211468	0.292345	0.0194247	0.387951	0.0219379	0.172524	0.215427	-0.150587	0.366013	0.276874	0.104349	0.254936	-0.111077	cluster1	41	45	95	28	1	Fisher
Adenosine 5'-triphosphate	0.0301493	0.375628	0.754293	0.396802	0.600056	0.173559	0.0929913	0.189337	0.0111171	0.0528014	0.136536	-0.0416842	0.17822	0.231818	0.179016	0.2207	0.0424802	not significant	39	45	95	27	0.0557374	Fisher
Taurocholic acid	0.288627	0.13191	0.977301	0.309283	0.538776	0.180718	0.0517485	0.413018	0.0196722	0.248403	0.164615	-0.228731	0.393346	0.307547	0.0591437	0.287875	-0.105471	not significant	41	45	95	28	1	Fisher
Oxidized glutathione	0.558528	0.610788	0.248747	0.613908	0.29244	0.579153	0.0732563	0	0	0	0	0	0	-0.755231	-0.755231	-0.755231	-0.755231	not significant	5	4	6	5	0.267272	Fisher
NAD	0.92831	0.744005	0.833942	0.74359	0.511153	0.918568	0.523034	0	0	0	0	0	0	-1.53399	-1.53399	-1.53399	-1.53399	not significant	14	14	31	11	0.901924	Chi-square
Lactic acid	0.237372	0.0586898	0.707935	0.178304	0.538776	0.237053	0.0776867	0.138394	0.0196168	0.0568645	0.0815298	-0.0372477	0.118778	0.087751	0.0308865	0.0681342	-0.0506433	not significant	41	45	95	28	1	Fisher
Fumarate	0.0341583	0.0267214	0.856994	0.0168818	1	0.0097832	0.0194247	0.141278	0.0149399	0.17279	-0.0315121	-0.15785	0.126338	0.114855	-0.0579349	0.0999148	-0.0264228	cluster2	41	45	95	28	1	Fisher
Citraconic acid	0.00426025	0.0401071	0.380323	0.0122533	0.986514	0.0388448	0.085061	0.0964908	0.0681209	0.111532	-0.0150411	-0.0434109	0.0283699	0.23011	0.118578	0.161989	0.133619	cluster4	41	45	95	28	1	Fisher
Allantoin	0.0587263	0.523655	0.543853	0.904156	0.584447	0.674915	0.324044	0.00766679	-0.000220004	-0.00513282	0.0127996	0.00491281	0.0078868	0.21551	0.220642	0.21573	0.207843	not significant	41	45	95	28	1	Fisher
Aconitic acid	0.00336152	0.031334	0.886871	0.0902095	0.432892	0.0475854	0.0179117	0.1308	-0.0369582	0.0820173	0.0487824	-0.118976	0.167758	0.271297	0.189279	0.308255	0.140497	cluster2	41	45	95	28	1	Fisher
Citric acid	0.00621064	0.0303612	0.950843	0.711443	0.0585797	0.691292	0.0170544	0.238437	0.00250326	0.0329407	0.205497	-0.0304374	0.235934	0.215286	0.182345	0.212782	-0.0231517	cluster1	41	45	95	28	1	Fisher
Chenodeoxycholic acid glycine conjugate	0.0769403	0.029414	0.0950695	0.0628165	0.509342	0.57703	0.219654	0.187388	0.0914581	0.0401556	0.147232	0.0513025	0.0959297	0.167416	0.12726	0.0759577	-0.019972	cluster1	41	45	94	28	1	Fisher
Malondialdehyde	0.0386097	0.0794518	0.739926	0.480266	0.323073	0.304787	0.0262376	0.0917925	-0.00718582	0.0416066	0.0501859	-0.0487925	0.0989783	0.0561371	0.0145304	0.0633229	-0.0356555	cluster1	41	45	95	28	1	Fisher
2-Methylpropanoate	0.496668	0.405058	0.559701	0.433329	0.977525	0.136158	0.212932	0.103696	-0.0417865	0.0951601	0.0085361	-0.136947	0.145483	0.232365	0.137205	0.274151	0.128669	not significant	41	45	95	28	1	Fisher
Glyceric acid	0.035665	0.309755	0.819939	0.629923	0.480761	0.529272	0.217397	-0.0363974	-0.0201371	-0.033394	-0.00300344	0.0132569	-0.0162603	0.168927	0.202321	0.189064	0.205324	not significant	41	45	95	28	1	Fisher
Alpha-Ketoisovaleric acid	0.19769	0.956448	0.805224	0.251572	0.39412	0.0750318	0.978346	-0.0899479	-0.0047495	0.200143	-0.29009	-0.204892	-0.0851984	-0.0298007	-0.229943	-0.0250512	0.0601472	not significant	41	45	95	28	1	Fisher
Methylsuccinic acid	0.0655829	0.281536	0.500701	0.338965	0.914744	0.509029	0.50509	0.044438	0.0117483	0.00973436	0.0347037	0.00201395	0.0326897	0.104934	0.0951994	0.0931855	0.0604958	not significant	41	45	95	28	1	Fisher
Oxalacetic acid	0.0240094	0.469715	0.618535	0.379693	0.879079	0.129261	0.224219	-0.00250853	-0.0304349	0.0375773	-0.0400859	-0.0680122	0.0279263	0.373167	0.33559	0.403602	0.375676	not significant	41	45	95	28	1	Fisher
Oxoglutaric acid	0.0337425	0.8986	0.0617046	0.904156	0.905809	0.0728682	0.0861592	0.0701385	-0.190416	-0.0300605	0.100199	-0.160355	0.260554	-0.149043	-0.118982	0.041373	-0.219181	not significant	41	45	95	28	1	Fisher
2-Hydroxyglutarate	0.0738278	0.159106	0.537577	0.321789	0.502115	0.140912	0.0266473	0.0630203	-0.0299208	0.0514988	0.0115215	-0.0814197	0.0929412	0.072264	0.0207652	0.102185	0.00924367	cluster2	41	45	95	28	1	Fisher
Fructose	0.00597112	0.155495	0.931976	0.186852	0.782446	0.122638	0.117531	0.0710762	-0.0129604	0.0421199	0.0289564	-0.0550803	0.0840367	0.229772	0.187652	0.242732	0.158695	not significant	41	45	95	28	1	Fisher
Glucose 1-phosphate	0.0551448	0.13191	0.531337	0.0568693	0.92369	0.0640747	0.135478	0.171633	0.0307661	0.0866113	0.0850214	-0.0558452	0.140867	0.37937	0.292759	0.348604	0.207737	not significant	41	45	95	28	1	Fisher
Geranyl-PP	0.480318	0.523655	0.556513	0.558414	0.959557	0.219821	0.226527	0.00736036	-0.040228	-0.0310505	0.0384109	-0.00917741	0.0475883	0.0742674	0.105318	0.114495	0.066907	not significant	41	45	95	28	1	Fisher
Adenylsuccinic acid	0.0826845	0.321541	0.500701	0.443526	0.799816	0.717794	0.631569	0.0611137	0.0167006	0.0371699	0.0239438	-0.0204693	0.0444131	0.436801	0.399631	0.420101	0.375687	not significant	41	45	95	28	1	Fisher
Glycerol 3-phosphate	0.177872	0.245006	0.208872	0.137523	0.817285	0.642626	0.581017	0.0151667	0.0310421	0.03496	-0.0197933	-0.00391786	-0.0158754	0.709804	0.674844	0.678762	0.694637	not significant	41	45	95	28	1	Fisher
Glyceraldehyde	0.0110511	0.0538726	0.112145	0.88375	0.139473	0.0969546	0.00707806	0.20184	-0.263265	0.0106787	0.191161	-0.273944	0.465105	-0.0123928	-0.0230715	0.250873	-0.214233	cluster2	41	45	95	28	1	Fisher
Pyruvic acid	0.286054	0.365033	0.566102	0.0918804	0.656093	0.0834179	0.581017	0.13346	0.0468083	0.417961	-0.284501	-0.371153	0.0866514	0.351253	-0.0667078	0.304445	0.217793	not significant	41	45	95	28	1	Fisher
Methyl-3-methyl-2-oxopentanoate	0.0101555	0.0226998	0.150753	0.00220508	0.843654	0.0120046	0.130804	0.149636	0.0838643	0.22712	-0.0774835	-0.143255	0.0657718	0.306071	0.0789519	0.222207	0.156435	cluster2	41	45	95	28	1	Fisher
Isocitric acid	0.826276	0.631501	0.512842	0.413341	0.879079	0.697883	0.896819	0.00184898	0.018008	0.0392109	-0.037362	-0.0212029	-0.0161591	0.245987	0.206776	0.227979	0.244138	not significant	41	45	95	28	1	Fisher
Homovanillic acid	0.00728247	0.00726896	0.794232	0.924625	0.0102357	0.844359	0.0038997	0.461807	0.0385093	-0.00576271	0.46757	0.044272	0.423298	0.182888	0.18865	0.144378	-0.27892	cluster1	41	45	95	28	1	Fisher
Trimethylamine	0.376687	0.775457	0.281717	0.789735	0.861332	0.288274	0.300933	0.0132719	0.0324762	-0.00293789	0.0162098	0.0354141	-0.0192043	0.459216	0.462154	0.42674	0.445944	not significant	41	45	95	28	1	Fisher
Glycine	0.635353	0.303969	0.411991	0.501975	0.142561	0.211551	0.774491	-0.00727994	-0.00434808	-0.0689281	0.0616482	0.06458	-0.00293186	0.350307	0.419235	0.354655	0.357587	not significant	41	45	95	28	1	Fisher
Trimethylamine N-oxide	0.310076	0.47723	0.794232	0.611684	0.169151	0.543978	0.278947	-0.14736	-0.0317516	0.0080924	-0.155452	-0.039844	-0.115608	0.196106	0.188013	0.227857	0.343465	not significant	41	45	95	28	1	Fisher
Sarcosine	0.953936	0.590795	0.736346	0.859311	0.674665	0.953745	0.568679	0.1176	-0.009	0.004	0.1136	-0.013	0.1266	0.245	0.241	0.254	0.1274	not significant	41	45	95	28	1	Fisher
Alanine	0.332716	0.0883235	0.126767	0.667068	0.270602	0.367434	0.701711	0.0725569	0.0424893	0.0129429	0.059614	0.0295464	0.0300676	0.380769	0.367826	0.33828	0.308212	not significant	41	45	95	28	1	Fisher
Cadaverine	0.282418	0.0570464	0.10183	0.763359	0.199243	0.288274	0.618756	0.146326	0.0814377	-0.0191667	0.165493	0.100604	0.0648885	0.549893	0.56906	0.468455	0.403567	not significant	41	45	95	28	1	Fisher
3-Aminoisobutyric acid	0.362588	0.879419	0.736348	0.667068	0.739503	0.668407	0.959111	-0.00251568	0.0221923	-0.00128404	-0.00123164	0.0234764	-0.024708	0.357039	0.358323	0.334847	0.359555	not significant	41	45	95	28	1	Fisher
Choline	0.297936	0.946783	0.235804	0.776515	0.887975	0.157244	0.30376	0.0084032	0.0241126	-0.0138762	0.0222794	0.0379888	-0.0157094	0.339178	0.353055	0.315066	0.330775	not significant	41	45	95	28	1	Fisher
Dimethylglycine	0.359976	0.345968	0.905629	0.398712	0.623812	0.432288	0.219654	-0.0131833	0.00411209	-0.0142879	0.00110457	0.0184	-0.0172954	0.307715	0.322002	0.303602	0.320898	not significant	41	45	95	28	1	Fisher
Serine	0.425349	0.515762	0.693877	0.636053	0.357501	0.461608	0.816367	0.0028879	-0.0262519	-0.0652734	0.0681613	0.0390215	0.0291398	0.288275	0.353548	0.314527	0.285387	not significant	41	45	95	28	1	Fisher
Cytosine	0.773276	0.980379	0.186893	0.405998	0.492826	0.720881	0.327967	0.00426744	0.365377	0.139653	-0.135385	0.225724	-0.36111	1.43811	1.29846	1.07273	1.43384	not significant	32	34	72	21	0.989791	Chi-square
Creatinine	0.770194	0.303969	0.883126	0.501975	0.592228	0.472539	0.339061	0.0207465	-0.0124369	0.00639931	0.0143472	-0.0188362	0.0331834	0.369614	0.363215	0.382051	0.348868	not significant	41	45	95	28	1	Fisher
Proline	0.895547	0.303969	0.345328	0.443526	0.697347	0.882942	0.892048	0.0895679	0.0536749	0.0629534	0.0266146	-0.00927847	0.035893	0.327707	0.264754	0.274032	0.238139	not significant	41	45	95	28	1	Fisher
5-Aminopentanoic acid	0.399577	0.0242415	0.124425	0.958844	0.0367849	0.116284	0.228852	0.116538	0.0144334	-0.100401	0.216938	0.114834	0.102104	0.356849	0.45725	0.342416	0.240311	cluster1	41	45	95	28	1	Fisher
Betaine	0.157746	0.198726	0.192201	0.776515	0.466801	0.324102	0.930306	-0.0668198	-0.0746123	-0.0518388	-0.014981	-0.0227736	0.00779254	0.324708	0.376547	0.39932	0.391528	not significant	41	45	95	28	1	Fisher
Valine	0.334981	0.135101	0.0745775	0.823039	0.139473	0.124816	0.987969	0.0450137	0.0498079	0.0026929	0.0423208	0.047115	-0.0047942	0.368321	0.365628	0.318513	0.323307	not significant	41	45	95	28	1	Fisher
Indole	0.118337	0.975565	0.167472	0.15359	0.298756	0.669052	0.38693	-0.0367378	0.0344053	0.0942145	-0.130952	-0.0598093	-0.0711431	1.37053	1.27631	1.33612	1.40727	not significant	33	28	70	24	0.11465	Fisher
Homoserine	0.312728	0.13191	0.0941337	0.605656	0.400434	0.394098	0.911151	0.0591296	0.0472082	0.0468814	0.0122482	0.000326763	0.0119214	0.344264	0.297383	0.297056	0.285134	not significant	41	45	95	28	1	Fisher
Threonine	0.303285	0.097965	0.0895654	0.513019	0.34578	0.475293	0.719681	0.0652638	0.0535893	0.0244314	0.0408324	0.0291579	0.0116745	0.349542	0.325111	0.295953	0.284278	not significant	41	45	95	28	1	Fisher
Cysteine	0.321889	0.0640257	0.245856	0.581549	0.122291	0.602443	0.215618	0	0	0	0	0	0	-1.89829	-1.89829	-1.89829	-1.89829	not significant	20	21	43	9	0.543201	Chi-square
Niacinamide	0.232854	0.391438	0.059109	0.343348	0.986514	0.41166	0.467337	0.0575782	0.12674	0.106454	-0.0488763	0.020285	-0.0691613	0.244281	0.137827	0.117542	0.186703	not significant	41	45	95	28	1	Fisher
Taurine	0.731116	0.622881	0.138992	0.979415	0.502115	0.173559	0.666275	0.0801348	0.0528629	0.00269992	0.0774349	0.050163	0.0272719	0.286241	0.283541	0.233378	0.206106	not significant	41	45	95	28	1	Fisher
Pyroglutamic acid	0.721544	0.766171	0.618535	0.654591	0.473753	0.328499	0.949502	-0.00812734	-0.00616608	-0.0685769	0.0604495	0.0624108	-0.00196125	0.377491	0.446068	0.383657	0.385618	not significant	41	45	95	28	1	Fisher
Pipecolic acid	0.654997	0.784775	0.445172	0.698657	0.56139	0.854849	0.467337	-0.0647805	0.0180502	-0.0118135	-0.052967	0.0298637	-0.0828307	0.270426	0.28224	0.252376	0.335207	not significant	41	45	95	28	1	Fisher
N-Acetylputrescine	0.581418	0.129698	0.102823	0.143946	0.94573	0.884703	0.966321	0.097	0.064	0.05	0.047	0.014	0.033	0.475	0.425	0.411	0.378	not significant	41	45	95	28	1	Fisher
Creatine	0.279293	0.850783	0.350197	0.737253	0.553802	0.764984	0.333001	-0.0445692	0.0203569	0.00306603	-0.0476352	0.0172908	-0.0649261	0.30853	0.305464	0.288173	0.353099	not significant	41	45	95	28	1	Fisher
4-Hydroxyproline	0.103307	0.648888	0.164695	0.220754	0.426283	0.925349	0.434741	0.0373857	0.0547745	0.0645457	-0.02716	-0.00977115	-0.0173889	0.329685	0.26514	0.274911	0.2923	not significant	41	45	95	28	1	Fisher
5-Aminolevulinic acid	0.923304	0.211894	0.425635	0.102428	0.672479	0.44548	0.657528	-0.150345	-0.115625	-0.295652	0.145307	0.180027	-0.0347202	-0.208917	0.0867348	-0.093292	-0.0585719	not significant	41	45	95	28	1	Fisher
Isoleucine	0.349499	0.657654	0.403931	0.648387	0.439559	0.214832	0.737807	0.0385934	0.00216233	-0.0175354	0.0561288	0.0196978	0.0364311	0.305246	0.322781	0.303083	0.266652	not significant	41	45	95	28	1	Fisher
Leucine	0.540726	0.207437	0.13773	0.965699	0.191381	0.155939	0.896819	0.053387	0.059498	0.00359492	0.0497921	0.0559031	-0.00611099	0.443715	0.44012	0.384217	0.390328	not significant	41	45	95	28	1	Fisher
Ornithine	0.425443	0.975796	0.525135	0.986276	0.959557	0.694585	0.774491	-0.0113103	0.00991456	-0.00663966	-0.00467065	0.0165542	-0.0212249	0.295572	0.302211	0.285657	0.306882	not significant	41	45	95	28	1	Fisher
Asparagine	0.655754	0.59733	0.375195	0.910973	0.731005	0.406595	0.779114	0.0242172	0.103294	0.0675024	-0.0432853	0.0357915	-0.0790768	-0.336549	-0.404051	-0.439843	-0.360766	not significant	41	45	95	28	1	Fisher
Homocysteine	0.307663	0.666466	0.10183	0.724309	0.426283	0.337411	0.0689795	0.00595969	0.134783	0.096762	-0.0908023	0.0380208	-0.128823	0.411693	0.314931	0.27691	0.405733	not significant	41	45	95	28	1	Fisher
N-Methylnicotinamide	0.181397	0.564015	0.161831	0.711443	0.887975	0.492006	0.585157	0.104297	0.0863645	-0.0374801	0.141778	0.123845	0.017933	0.321691	0.359171	0.235326	0.217393	not significant	41	45	95	28	1	Fisher
Tyramine	0.379132	0.673819	0.44642	0.150837	0.306826	0.296246	0.795846	0	0	0	0	0	0	-0.622677	-0.622677	-0.622677	-0.622677	not significant	7	13	22	6	0.628868	Chi-square
4-Acetamidobutanoic acid	0.173448	0.756918	0.233935	0.20484	0.211468	0.886465	0.195735	0.0146753	0.0628759	0.0406226	-0.0259474	0.0222533	-0.0482006	0.352255	0.311632	0.289379	0.33758	not significant	41	45	95	28	1	Fisher
Spermidine	0.978791	0.57419	0.652993	0.940918	0.796771	0.766614	0.944207	0.175759	0.171519	0.131622	0.0441374	0.0398968	0.00424063	1.3751	1.24347	1.20358	1.19934	not significant	30	34	71	20	0.97884	Chi-square
Glutamine	0.855905	0.860309	0.750694	0.660818	0.664266	0.526355	0.825749	-0.354005	-0.396368	-0.026724	-0.327281	-0.369644	0.0423626	-0.573231	-0.546507	-0.176863	-0.219225	not significant	41	45	95	28	1	Fisher
Lysine	0.596548	0.398213	0.20041	0.636053	0.817285	0.523447	0.760671	0.0178074	0.0396285	0.0187286	-0.000921271	0.0208998	-0.0218211	0.354158	0.335429	0.314529	0.336351	not significant	41	45	95	28	1	Fisher
Glutamate	0.266494	0.418954	0.0834714	0.642208	0.64796	0.211551	0.46365	0.0324547	0.0500682	0.0272532	0.00520143	0.0228149	-0.0176135	0.540551	0.513298	0.490483	0.508096	not significant	41	45	95	28	1	Fisher
Methionine	0.438878	0.405058	0.409294	1	0.306687	0.475293	0.79303	0.0288841	0.0247171	-0.0307974	0.0596815	0.0555146	0.00416693	0.392403	0.423201	0.367686	0.363519	not significant	41	45	95	28	1	Fisher
Histidine	0.390294	0.327541	0.273324	0.403554	0.136436	0.0615523	1	0.020855	0.00611833	-0.0365637	0.0574187	0.0426821	0.0147366	0.394412	0.430975	0.388293	0.373557	not significant	41	45	95	28	1	Fisher
Tryptamine	0.583732	0.502753	0.797412	0.521567	0.217069	0.311501	0.543073	0.208359	-0.0105266	-0.0790617	0.28742	0.0685351	0.218885	0.67273	0.751791	0.683256	0.464371	not significant	33	40	80	20	0.261924	Chi-square
Carnitine	0.7611	0.327541	0.666078	0.660818	0.152134	0.4864	0.524553	0.0230611	0.0106945	-0.0173376	0.0403987	0.0280322	0.0123665	0.355608	0.372946	0.344913	0.332547	not significant	41	45	95	28	1	Fisher
Phenylalanine	0.343389	0.605795	0.342909	0.816351	0.546263	0.414206	0.797683	0.043659	0.0261876	-0.00208011	0.0457391	0.0282677	0.0174714	0.361372	0.363452	0.335184	0.317713	not significant	41	45	95	28	1	Fisher
1-Methyl-histidine	0.162271	0.033359	0.178053	0.0257515	0.680731	0.335169	0.231193	0.490636	0.211298	0.289827	0.200809	-0.0785293	0.279338	0.363231	0.0734038	0.151933	-0.127405	cluster4	41	45	95	28	1	Fisher
Arginine	0.375864	0.675324	0.365066	0.783117	0.569027	0.284242	0.733261	0.0297548	0.0101986	-0.0334486	0.0632035	0.0436472	0.0195563	0.438877	0.472325	0.428678	0.409122	not significant	41	45	95	28	1	Fisher
Indoleacetic acid	0.433942	0.339755	0.123267	0.763359	0.672479	0.274329	0.653171	0.0462987	0.0622457	0.0257014	0.0205973	0.0365442	-0.015947	0.525224	0.499522	0.462978	0.478925	not significant	41	45	95	28	1	Fisher
Glucosamine	0.0224285	0.784775	0.650573	0.225969	0.37916	0.258672	0.802306	0.0464111	-0.053764	-0.0703367	0.116748	0.0165727	0.100175	0.629971	0.700307	0.683735	0.58356	not significant	40	39	86	28	0.101151	Fisher
Tyrosine	0.837084	0.908213	0.628598	0.654591	0.799816	0.391627	0.706188	-0.0111233	0.0217182	-0.0247193	0.0135961	0.0464375	-0.0328415	0.377551	0.40227	0.355833	0.388674	not significant	41	45	95	28	1	Fisher
N8-Acetylspermidine	0.251999	0.937125	0.367582	0.897346	0.887975	0.549917	0.37041	-0.0104857	0.0210648	-0.00944728	-0.00103839	0.030512	-0.0315504	0.358822	0.368269	0.337757	0.369308	not significant	41	45	95	28	1	Fisher
Acetylcarnitine	0.116855	0.13191	0.141543	0.230714	0.680731	0.982201	0.701711	0.109643	0.0576182	0.0573358	0.0523069	0.000282397	0.0520245	0.277642	0.220306	0.220023	0.167999	not significant	41	45	95	28	1	Fisher
Tryptophan	0.199066	0.908213	0.0166297	0.642208	0.782446	0.116284	0.0861592	-0.00935651	0.0735959	0.0264422	-0.0357987	0.0471536	-0.0829524	0.335152	0.30871	0.261556	0.344509	cluster3	41	45	95	28	1	Fisher
Indolelactic acid	0.340563	0.0479603	0.187396	0.924625	0.133451	0.353376	0.618756	0.0973709	0.0802902	-0.0398476	0.137219	0.120138	0.0170807	0.381523	0.421371	0.301233	0.284152	cluster1	41	45	95	28	1	Fisher
Kynurenine	0.304629	0.198726	0.271253	0.365798	0.782446	0.865364	0.849311	0.0529536	0.0391506	0.0159971	0.0369566	0.0231535	0.013803	0.342684	0.326687	0.303533	0.28973	not significant	41	45	95	28	1	Fisher
3-Hydroxy-kynurenin	0.0788693	0.670184	0.0441125	0.0634153	0.199183	0.702293	0.206689	1.27532	1.27532	1.27532	0	0	0	0.0704501	-1.20487	-1.20487	-1.20487	cluster4	21	14	34	13	0.187318	Chi-square
Melatonin	0.276723	0.713708	0.0616216	0.223441	0.413003	0.83523	0.236388	0.0710736	0.181553	0.111852	-0.0407787	0.0697009	-0.11048	0.959824	0.847972	0.778271	0.888751	not significant	36	36	80	25	0.723533	Fisher
Cystine	0.326828	0.240068	0.061047	0.535476	0.680731	0.262748	0.733261	0.0908636	0.144188	0.0392304	0.0516332	0.104957	-0.0533242	0.27811	0.238879	0.133922	0.187246	not significant	41	45	95	28	1	Fisher
Cytidine	0.886843	0.794123	0.528232	0.876964	0.748032	0.684723	0.452686	-0.0194709	-0.0949041	-0.0171449	-0.00232597	-0.0777592	0.0754333	0.129535	0.14668	0.224439	0.149006	not significant	41	45	95	28	1	Fisher
N1-Acetylspermine	0.941554	0.865078	0.645953	0.62757	0.820317	0.87439	0.789948	0	0	0	0	0	0	-0.997411	-0.997411	-0.997411	-0.997411	not significant	13	12	27	9	0.938244	Chi-square
Uridine	0.638183	0.500161	0.29682	0.558414	0.165639	0.0779979	0.920723	-0.0315446	-0.0137879	-0.0839956	0.052451	0.0702078	-0.0177567	0.264576	0.348572	0.278364	0.296121	not significant	41	45	95	28	1	Fisher
Adenosine	0.511475	0.224428	0.446591	0.889857	0.153819	0.287339	0.507167	0.158904	0.121772	-0.0322621	0.191166	0.154034	0.0371319	0.805884	0.838146	0.684112	0.64698	not significant	34	41	77	21	0.290452	Fisher
Inosine	0.476543	0.96612	0.283842	0.897346	0.834844	0.231786	0.400112	-0.134502	0.115187	-0.021659	-0.112843	0.136846	-0.249689	0.177174	0.198833	0.0619862	0.311676	not significant	41	45	95	28	1	Fisher
6-Methyladenosine	0.807063	0.682115	0.453454	0.291301	0.703791	0.0816871	0.309184	-0.0333358	0.0660296	-0.180395	0.147059	0.246424	-0.0993654	0.303474	0.483869	0.237445	0.33681	not significant	37	41	85	25	1	Fisher
Guanosine monophosphate	0.181613	0.489702	0.284958	0.405501	0.132439	0.996431	0.0479307	-0.0380035	0.211198	0.184348	-0.222351	0.02685	-0.249201	1.26747	1.08313	1.05628	1.30548	cluster3	35	37	79	27	0.306993	Fisher
S-Adenosylmethionine	0.460237	0.102572	0.152689	0.499411	0.283429	0.408918	0.712924	0	0	0	0	0	0	-1.654	-1.654	-1.654	-1.654	not significant	2	4	13	5	0.300897	Fisher
Alpha-Tocopherol	0.216281	0.240068	0.0485251	0.251572	0.932645	0.629893	0.581017	0.102141	0.0768936	0.0170947	0.0850468	0.059799	0.0252478	0.142589	0.125494	0.0656949	0.0404471	cluster1	41	45	95	28	1	Fisher
Bilirubin	0.121192	0.111161	0.0231169	0.0503524	0.782446	0.941313	0.733261	0.544055	0.67978	0.618861	-0.0748061	0.0609191	-0.135725	0.061415	-0.557446	-0.618365	-0.48264	cluster4	41	44	94	28	0.79458	Fisher
1-Methyladenosine	0.405215	0.729369	0.425635	0.660818	0.852484	0.854849	0.901593	0.111369	0.0255457	0.0531551	0.0582139	-0.0276094	0.0858233	0.175343	0.122188	0.149798	0.0639743	not significant	41	45	95	28	1	Fisher
Serotonin	0.0572928	0.831796	0.0219944	0.189767	0.375539	0.788923	0.0524784	-0.133243	0.290251	0.344989	-0.478231	-0.0547376	-0.423494	0.296767	-0.0482215	0.00651611	0.43001	cluster3	41	45	95	28	1	Fisher
Xanthurenic acid	0.349532	0.250013	0.184242	0.59368	0.538776	0.546943	0.983157	0.0906358	0.05354	0.0474854	0.0431504	0.00605456	0.0370958	0.365271	0.317785	0.311731	0.274635	not significant	41	45	95	28	1	Fisher
4-Trimethylammoniobutanoic acid	0.39016	0.0508455	0.84584	0.365798	0.323073	0.552898	0.10277	0.0846688	-0.0171252	0.0489329	0.0357359	-0.0660581	0.101794	0.345424	0.296491	0.362549	0.260755	not significant	41	45	95	28	1	Fisher
Epinephrine	0.137868	0.276105	0.0271157	0.535476	0.782446	0.216486	0.445458	0.0406879	0.0431625	0.0293284	0.0113595	0.0138341	-0.0024746	0.440007	0.410678	0.396844	0.399319	cluster4	41	45	95	28	1	Fisher
Indolepyruvate	0.0208642	0.0630892	0.00294253	0.00440163	0.304086	0.62658	0.460937	0.674027	1.60623	2.38731	-1.71328	-0.781084	-0.9322	1.8707	-0.516606	0.264478	1.19668	cluster3	31	26	58	19	0.296013	Chi-square
1-Methylguanosine	0.664115	0.352252	0.625236	0.104275	0.538776	0.167986	0.623014	-0.0528875	-0.0516749	-0.126353	0.0734654	0.0746779	-0.00121258	0.362208	0.488561	0.413883	0.415096	not significant	41	45	95	28	1	Fisher
Normetanephrine	0.246433	0.407121	0.0409771	0.234188	0.725385	0.557411	0.301715	1.13327	3.55208	2.69187	-1.5586	0.860211	-2.41881	1.60986	-1.08201	-1.94222	0.476596	cluster3	26	23	47	17	0.406325	Chi-square

## Sheet: Supplementary Table 4D
Table S4D: GEE analysis between metabolites and DAS28-CRP, adjusted for BMI, smoking status, hypertension, hyperglycemia, and hyperlipidemia status.
Metabolite	Coefficients	Confidence Interval lower	Confidence Interval upper	p value	Class
Acetoacetate	-0.0378879	-0.143921	0.0681451	0.483708	not sig
4-Aminobutanoate	-0.0786137	-0.203541	0.0463133	0.217433	not sig
Malonic acid	-0.0646017	-0.175557	0.0463537	0.253798	not sig
3-Hydroxybutyric acid	-0.0611054	-0.170848	0.0486369	0.275122	not sig
Uracil	-0.0441769	-0.161702	0.0733484	0.461274	not sig
Maleic acid	-0.079098	-0.184434	0.0262375	0.141077	not sig
N-Acetylglycine	-0.076666	-0.186857	0.0335249	0.172668	not sig
Guanidoacetic acid	-0.0988466	-0.200081	0.00238769	0.0556493	not sig
2-Hydroxyisovaleric acid	-0.0879549	-0.197875	0.021965	0.116802	not sig
Succinic acid	-0.0998408	-0.215743	0.0160613	0.0913363	not sig
Methylmalonic acid	-0.0479292	-0.150521	0.0546626	0.359835	not sig
Benzoic acid	-0.0289836	-0.0855636	0.0275965	0.315366	not sig
Methyl-4-methyl-2-oxopentanoate	-0.0220809	-0.13336	0.0891977	0.697335	not sig
2-Hydroxyisocaproate	-0.0802776	-0.196279	0.0357233	0.174971	not sig
Glutarate	-0.0778215	-0.18517	0.0295267	0.155348	not sig
Malate	-0.102349	-0.209062	0.00436306	0.0601267	not sig
Adenine	-0.0257559	-0.0975914	0.0460796	0.482218	not sig
Hypoxanthine	0.00872551	-0.107496	0.124947	0.883013	not sig
Adipic acid	-0.0131849	-0.128112	0.101742	0.822089	not sig
Mevalonic acid	-0.184439	-0.294087	-0.0747912	0.000977509	sig
Xanthine	-0.0194814	-0.121398	0.0824356	0.707918	not sig
Dopamine	0.0627049	-0.0453668	0.170777	0.255445	not sig
Orotic acid	-0.0441774	-0.15869	0.070335	0.449564	not sig
Aminoadipic acid	-0.0427554	-0.149185	0.0636743	0.43106	not sig
Phenylpyruvate	-0.0744168	-0.205743	0.0569092	0.26672	not sig
Phosphoenolpyruvic acid	-0.0506957	-0.170354	0.0689627	0.406316	not sig
Homogentisic acid	-0.0254441	-0.148907	0.0980189	0.686264	not sig
Uric acid	0.00728475	-0.0883863	0.102956	0.881363	not sig
Dihydroxyacetone phosphate	-0.0337942	-0.152483	0.0848948	0.576797	not sig
Glyceraldehyde 3-phosphate	-0.072075	-0.181159	0.0370088	0.195309	not sig
Shikimic acid	-0.0705157	-0.176664	0.0356323	0.192897	not sig
Citrulline	-0.0381532	-0.141828	0.065521	0.470724	not sig
Hippuric acid	-0.0362478	-0.153264	0.0807687	0.543757	not sig
Myo-Inositol	-0.0416317	-0.161671	0.0784073	0.496654	not sig
Lactose	-0.0764667	-0.186433	0.0334996	0.172909	not sig
4-Hydroxyphenylpyruvic acid	-0.119652	-0.226255	-0.0130501	0.0278111	sig
4-Pyridoxic acid	-0.0917656	-0.20225	0.0187189	0.103541	not sig
2-Phosphoglyceric acid	-0.013293	-0.124795	0.0982089	0.815243	not sig
Azelaic acid	-0.0782697	-0.166867	0.010328	0.0833593	not sig
4-Hydroxy-2-quinolinecarboxylic acid	-0.0826708	-0.195427	0.0300856	0.150708	not sig
Glucuronic acid	-0.0819844	-0.203612	0.0396435	0.186449	not sig
Indoxyl sulfate	-0.0231622	-0.138656	0.0923313	0.694262	not sig
Pantothenic acid	-0.0890994	-0.198465	0.020266	0.11031	not sig
Cystathionine	-0.118007	-0.227305	-0.00870948	0.0343292	sig
3-Nitrotyrosine	-0.0823322	-0.202134	0.0374692	0.177984	not sig
Myristic acid	-0.0979804	-0.192279	-0.00368155	0.0416981	sig
Ribose 5-phosphate	-0.112884	-0.249179	0.0234111	0.104518	not sig
Biotin	-0.107914	-0.212351	-0.00347707	0.0428412	sig
Fructose 6-phosphate	-0.051876	-0.155582	0.0518299	0.326871	not sig
Glucose 6-phosphate	-0.0475233	-0.158944	0.0638973	0.403164	not sig
Heptadecanoic acid	-0.0596013	-0.168989	0.0497868	0.285553	not sig
Linolenate	-0.0826289	-0.189247	0.0239893	0.128763	not sig
Alpha-Linolenic acid	-0.0764238	-0.180701	0.0278536	0.15087	not sig
Xanthosine	-0.15169	-0.260119	-0.0432611	0.00610658	sig
Argininosuccinic acid	-0.0623181	-0.18263	0.0579943	0.310002	not sig
13-HODE	-0.0325023	-0.0782311	0.0132266	0.163593	not sig
Arachidonic acid	-0.0502538	-0.13583	0.0353226	0.249737	not sig
dCMP	-0.056046	-0.156597	0.0445053	0.274623	not sig
Glutathione	0.0762614	-0.0190769	0.1716	0.116926	not sig
N-Acetylneuraminic acid	-0.0239406	-0.130403	0.0825217	0.659392	not sig
12-HETE	-0.0185635	-0.0568839	0.0197569	0.342377	not sig
5-Thymidylic acid	0.0187653	-0.0916617	0.129192	0.739081	not sig
Cytidine monophosphate	-0.113909	-0.234172	0.00635335	0.0633887	not sig
Glucose 1,6-bisphosphate	-0.0834343	-0.188002	0.0211338	0.117847	not sig
Fructose 1,6-bisphosphate	-0.0125486	-0.133718	0.108621	0.839149	not sig
Alpha-Lactose	-0.0469843	-0.144107	0.0501385	0.343041	not sig
Sucrose	-0.0524488	-0.149105	0.0442076	0.287529	not sig
3',5'-Cyclic GMP	-0.0434656	-0.15663	0.0696987	0.451557	not sig
Gibberellin A3	-0.0147542	-0.0993547	0.0698462	0.732485	not sig
Adenosine monophosphate	-0.0132254	-0.110118	0.0836671	0.78906	not sig
Inosinic acid	-0.0153404	-0.134653	0.103973	0.801039	not sig
Prostaglandin E2	-0.0295995	-0.0732951	0.0140961	0.184274	not sig
Orotidylic acid	-0.00665417	-0.118971	0.105663	0.907558	not sig
S-Adenosylhomocysteine	0.014185	-0.105921	0.134291	0.81694	not sig
Uridine 5'-diphosphate	-0.118571	-0.224336	-0.0128059	0.027998	sig
Adenosine 5'-diphosphate	-0.0415124	-0.149128	0.0661029	0.44961	not sig
Folic acid	-0.0686842	-0.172169	0.0348003	0.193299	not sig
Guanosine 5'-diphosphate	-0.147377	-0.261551	-0.0332027	0.0114068	sig
5-Methyltetrahydrofolic acid	-0.0514149	-0.156664	0.0538338	0.338327	not sig
Glycocholic acid	-0.147112	-0.247208	-0.0470153	0.00396903	sig
Adenosine 5'-triphosphate	-0.0556417	-0.161669	0.0503859	0.303678	not sig
Taurocholic acid	-0.0614362	-0.162508	0.0396358	0.233505	not sig
Oxidized glutathione	-0.00997202	-0.0772674	0.0573233	0.771481	not sig
NAD	0.0134391	-0.0865084	0.113387	0.792131	not sig
Lactic acid	-0.0885829	-0.181714	0.00454858	0.0622834	not sig
Fumarate	-0.0702366	-0.188645	0.0481713	0.244982	not sig
Citraconic acid	-0.0945912	-0.217739	0.0285568	0.132197	not sig
Allantoin	-0.0588175	-0.165858	0.0482228	0.281481	not sig
Aconitic acid	-0.14891	-0.269814	-0.0280067	0.0157775	sig
Citric acid	-0.200347	-0.335787	-0.0649059	0.00374031	sig
Chenodeoxycholic acid glycine conjugate	-0.0948268	-0.201155	0.0115015	0.0804661	not sig
Malondialdehyde	-0.0669776	-0.157539	0.0235837	0.147175	not sig
2-Methylpropanoate	-0.015721	-0.109642	0.0782004	0.742855	not sig
Glyceric acid	-0.0831682	-0.193501	0.0271641	0.139557	not sig
Alpha-Ketoisovaleric acid	-0.00381203	-0.108959	0.101335	0.943351	not sig
Methylsuccinic acid	-0.0874467	-0.207987	0.0330934	0.155056	not sig
Oxalacetic acid	-0.0598099	-0.156129	0.0365098	0.223579	not sig
Oxoglutaric acid	0.0385698	-0.0773368	0.154476	0.514258	not sig
2-Hydroxyglutarate	-0.023755	-0.13671	0.0892005	0.680196	not sig
Fructose	-0.0741813	-0.177694	0.0293311	0.160135	not sig
Glucose 1-phosphate	-0.0823704	-0.183869	0.0191285	0.111696	not sig
Geranyl-PP	-0.03075	-0.139532	0.0780317	0.579548	not sig
Adenylsuccinic acid	-0.0703271	-0.164407	0.0237528	0.14288	not sig
Glycerol 3-phosphate	-0.0579121	-0.137427	0.0216026	0.153434	not sig
Glyceraldehyde	-0.0666976	-0.17652	0.0431251	0.233909	not sig
Pyruvic acid	-0.00756978	-0.112316	0.0971763	0.88736	not sig
Methyl-3-methyl-2-oxopentanoate	-0.0715487	-0.17174	0.0286423	0.161609	not sig
Isocitric acid	0.0134681	-0.0912933	0.11823	0.801059	not sig
Homovanillic acid	-0.169579	-0.285532	-0.0536261	0.00415087	sig
Trimethylamine	0.00435432	-0.0778781	0.0865867	0.91734	not sig
Glycine	-0.0363599	-0.12287	0.05015	0.410063	not sig
Trimethylamine N-oxide	0.0298406	-0.0557492	0.11543	0.494387	not sig
Sarcosine	-0.00193079	-0.0926165	0.0887549	0.966714	not sig
Alanine	-0.034496	-0.116764	0.0477723	0.411162	not sig
Cadaverine	-0.0689482	-0.148106	0.0102099	0.0877853	not sig
3-Aminoisobutyric acid	-0.000488022	-0.0848102	0.0838341	0.990949	not sig
Choline	-0.0211771	-0.103648	0.0612933	0.614755	not sig
Dimethylglycine	0.0149102	-0.0687818	0.0986023	0.72695	not sig
Serine	-0.0273645	-0.110642	0.055913	0.519546	not sig
Cytosine	-0.0246478	-0.129245	0.0799495	0.644179	not sig
Creatinine	0.031619	-0.0521108	0.115349	0.459205	not sig
Proline	0.0265869	-0.0584245	0.111598	0.539889	not sig
5-Aminopentanoic acid	-0.0608273	-0.137582	0.0159271	0.120355	not sig
Betaine	0.0990865	0.0109252	0.187248	0.0276025	sig
Valine	-0.0277048	-0.0936184	0.0382088	0.410038	not sig
Indole	0.029703	-0.0728442	0.13225	0.570227	not sig
Homoserine	-0.0346201	-0.118417	0.0491766	0.418077	not sig
Threonine	-0.0349451	-0.118723	0.0488326	0.413615	not sig
Cysteine	-0.0904964	-0.191543	0.0105498	0.0791969	not sig
Niacinamide	-0.0565282	-0.146962	0.0339055	0.220517	not sig
Taurine	-0.0497544	-0.159621	0.060112	0.37475	not sig
Pyroglutamic acid	-0.0365986	-0.133235	0.060038	0.457906	not sig
Pipecolic acid	-0.010293	-0.0995182	0.0789322	0.82112	not sig
N-Acetylputrescine	0.0134324	-0.0751278	0.101993	0.766251	not sig
Creatine	0.00554572	-0.098203	0.109294	0.916559	not sig
4-Hydroxyproline	-0.00994282	-0.0714365	0.0515508	0.751312	not sig
5-Aminolevulinic acid	0.0235301	-0.0637831	0.110843	0.597359	not sig
Isoleucine	-0.0187767	-0.100899	0.0633455	0.654052	not sig
Leucine	0.0030849	-0.0670311	0.0732009	0.93128	not sig
Ornithine	-0.0211118	-0.104368	0.0621441	0.619181	not sig
Asparagine	-0.0197086	-0.0892777	0.0498605	0.578717	not sig
Homocysteine	-0.00919191	-0.098384	0.0800002	0.839923	not sig
N-Methylnicotinamide	0.00396055	-0.0820985	0.0900195	0.928127	not sig
Tyramine	-0.00748806	-0.108233	0.0932568	0.884173	not sig
4-Acetamidobutanoic acid	-0.00833246	-0.0933763	0.0767114	0.847713	not sig
Spermidine	-0.0200956	-0.126404	0.0862127	0.711009	not sig
Glutamine	0.0405328	-0.0540039	0.135069	0.40071	not sig
Lysine	-0.00131976	-0.0804176	0.077778	0.973912	not sig
Glutamate	-0.0318311	-0.107601	0.0439387	0.41028	not sig
Methionine	-0.0201312	-0.0992793	0.0590169	0.618115	not sig
Histidine	-0.00822709	-0.0916794	0.0752252	0.846783	not sig
Tryptamine	-0.064659	-0.171838	0.04252	0.237035	not sig
Carnitine	-0.00845702	-0.0944328	0.0775188	0.847119	not sig
Phenylalanine	-0.0255666	-0.109548	0.0584149	0.550717	not sig
1-Methyl-histidine	-0.0448857	-0.13535	0.0455782	0.330803	not sig
Arginine	-0.0130263	-0.0941958	0.0681432	0.753106	not sig
Indoleacetic acid	-0.0155905	-0.100532	0.0693507	0.719036	not sig
Glucosamine	0.0168659	-0.0621046	0.0958364	0.675507	not sig
Tyrosine	-0.00303348	-0.100884	0.0948166	0.951548	not sig
N8-Acetylspermidine	-0.0144357	-0.106768	0.0778965	0.759272	not sig
Acetylcarnitine	-0.067163	-0.166748	0.0324223	0.186209	not sig
Tryptophan	-0.0216011	-0.107084	0.0638822	0.620403	not sig
Indolelactic acid	-0.0439623	-0.128729	0.0408041	0.309385	not sig
Kynurenine	-0.021075	-0.107253	0.0651027	0.631708	not sig
3-Hydroxy-kynurenin	0.00938956	-0.107916	0.126695	0.875335	not sig
Melatonin	0.0133092	-0.0774342	0.104053	0.773752	not sig
Cystine	-0.0276698	-0.106195	0.0508558	0.489793	not sig
Cytidine	-0.0266098	-0.122596	0.0693767	0.586882	not sig
N1-Acetylspermine	-0.0113163	-0.115698	0.0930655	0.831726	not sig
Uridine	-0.0605794	-0.168331	0.0471726	0.27049	not sig
Adenosine	-0.0405786	-0.149096	0.0679385	0.463609	not sig
Inosine	-0.0473934	-0.163424	0.0686375	0.42338	not sig
6-Methyladenosine	0.0181532	-0.0729626	0.109269	0.69617	not sig
Guanosine monophosphate	0.0550787	-0.0320825	0.14224	0.215509	not sig
S-Adenosylmethionine	0.0390772	-0.0186717	0.0968262	0.184747	not sig
Alpha-Tocopherol	-0.0232171	-0.112047	0.065613	0.608458	not sig
Bilirubin	-0.0242043	-0.104299	0.0558903	0.553647	not sig
1-Methyladenosine	0.0278657	-0.0380441	0.0937755	0.407297	not sig
Serotonin	-0.0223572	-0.109924	0.06521	0.616781	not sig
Xanthurenic acid	-0.0420853	-0.125184	0.0410135	0.320886	not sig
4-Trimethylammoniobutanoic acid	-0.0816056	-0.185841	0.0226298	0.124912	not sig
Epinephrine	-0.0172971	-0.0942205	0.0596263	0.659409	not sig
Indolepyruvate	-0.0171635	-0.125162	0.0908352	0.755429	not sig
1-Methylguanosine	0.00767728	-0.0759185	0.091273	0.85715	not sig
Normetanephrine	-0.00390393	-0.1173	0.109492	0.946201	not sig

## Sheet: Supplementary Table 4E
Table S4E: Spearman’s correlation analysis between significant metabolites and the four DAS28 parameters.
Metabolites	The Wilcoxon Test (Table S4C)			Correlation Analysis
	Compare Groups	p value	log10(fold change)	VAS_correlation	VAS_p value	TJC_correlation	TJC_p value	SJC_correlation	SJC_p value	CRP_correlation	CRP_p value
Benzoic acid	low activity vs. moderate activity	0.0418917	-0.0759959	-0.0457841	0.591164	0.156791	0.0643123	0.00628403	0.941259	0.0374794	0.660197
Mevalonic acid	clinical remission vs. high activity	0.00911524	1.02879	-0.345317	0.00366111	-0.245421	0.0420952	-0.141426	0.246394	-0.304824	0.0108741
Xanthine	low activity vs. moderate activity	0.0491064	-0.241873	-0.142635	0.0927333	0.138416	0.102903	-0.0360216	0.672639	0.0736237	0.387318
Xanthine	moderate activity vs. high activity	0.020385	0.298171	-0.213296	0.017849	-0.0669223	0.462065	-0.0958404	0.291655	0.0315903	0.728694
Phenylpyruvate	clinical remission vs. low activity	0.0315151	0.452188	-0.00750734	0.945306	-0.14887	0.171313	-0.0272846	0.803074	-0.168744	0.120391
Phenylpyruvate	low activity vs. moderate activity	0.0141274	-0.584378	0.132246	0.119334	0.035463	0.67743	0.305396	0.000243356	0.057422	0.500381
Phenylpyruvate	moderate activity vs. high activity	0.0482252	0.384545	-0.149862	0.0980388	-0.198322	0.0278831	0.143385	0.113612	0.0117928	0.896995
Hippuric acid	low activity vs. moderate activity	0.0253926	-0.488554	0.0438015	0.607345	0.133627	0.115489	-0.0352552	0.679216	0.142492	0.0930626
4-Hydroxyphenylpyruvic acid	clinical remission vs. high activity	0.00622975	0.605146	-0.359613	0.00240674	-0.20382	0.0929948	-0.0910228	0.456982	-0.156867	0.198018
4-Hydroxyphenylpyruvic acid	clinical remission vs. moderate activity	0.00477865	0.378961	-0.174864	0.0417365	-0.16913	0.0490241	-0.0714034	0.408765	0.137847	0.109516
4-Hydroxyphenylpyruvic acid	clinical remission vs. low activity	0.0164784	0.402446	-0.150827	0.165691	-0.0124341	0.909534	-0.0935486	0.3916	-0.265293	0.0135632
4-Pyridoxic acid	clinical remission vs. high activity	0.038909	0.394872	-0.282133	0.0188394	-0.167259	0.169544	-0.0504231	0.680738	-0.152645	0.210514
4-Pyridoxic acid	clinical remission vs. low activity	0.0426376	0.301073	-0.121036	0.266956	0.0929714	0.394541	-0.224939	0.0373206	-0.188225	0.082646
Pantothenic acid	low activity vs. moderate activity	0.0371898	-0.205016	0.0372151	0.662446	0.0791738	0.352444	-0.089616	0.292357	0.105515	0.2147
Pantothenic acid	moderate activity vs. high activity	0.0246525	0.238083	-0.163269	0.071171	-0.121872	0.179326	-0.101344	0.264695	0.0379244	0.677076
Cystathionine	clinical remission vs. high activity	0.0366026	0.565762	-0.348192	0.00337006	-0.152165	0.211968	-0.207401	0.0872696	-0.233477	0.0535139
Heptadecanoic acid	clinical remission vs. high activity	0.00453813	0.353165	-0.244766	0.0426643	-0.0880754	0.471744	-0.0580255	0.635792	-0.163528	0.179398
Heptadecanoic acid	moderate activity vs. high activity	0.00924999	0.243917	-0.172532	0.0563557	-0.103336	0.255373	-0.0864693	0.341613	-0.00209821	0.981624
Xanthosine	clinical remission vs. high activity	0.0234598	0.475454	-0.158555	0.193174	-0.242125	0.0450243	-0.0818834	0.503576	0.00852053	0.944604
Xanthosine	moderate activity vs. high activity	0.0482252	0.397073	-0.18074	0.0454413	-0.189386	0.0359072	-0.072598	0.42488	0.0212281	0.81572
5-Thymidylic acid	clinical remission vs. low activity	0.0218441	0.244884	-0.010889	0.920737	-0.109707	0.31464	-0.245027	0.0229772	-0.00898489	0.934563
5-Thymidylic acid	low activity vs. moderate activity	0.0124465	-0.184441	0.129949	0.125945	0.110408	0.194072	0.0202977	0.811852	0.122843	0.148191
Glucose 1,6-bisphosphate	clinical remission vs. moderate activity	0.0344295	-0.277826	-0.114696	0.183642	-0.0542329	0.530605	-0.00289679	0.973299	0.175955	0.0404576
Glucose 1,6-bisphosphate	moderate activity vs. high activity	0.0217298	0.294448	-0.288943	0.0011901	-0.216978	0.0159255	-0.0410061	0.652476	0.108889	0.230576
Alpha-Lactose	clinical remission vs. high activity	0.0479603	0.220859	-0.213957	0.0775135	-0.0979166	0.423465	-0.112724	0.356426	-0.180389	0.138009
Sucrose	clinical remission vs. high activity	0.0323331	0.33226	-0.222312	0.0663612	-0.0986696	0.419892	-0.140453	0.249695	-0.212455	0.0796684
3',5'-Cyclic GMP	clinical remission vs. low activity	0.043332	0.179743	-0.142061	0.191972	0.120367	0.269628	-0.135877	0.212242	-0.0885355	0.417582
S-Adenosylhomocysteine	low activity vs. moderate activity	0.0121572	-0.430442	0.0310078	0.716092	0.109815	0.196493	0.0963853	0.257273	0.189638	0.0248249
S-Adenosylhomocysteine	moderate activity vs. high activity	0.02878	0.243507	-0.101251	0.265138	-0.05505	0.545339	-0.0344511	0.705214	0.0296336	0.744903
Folic acid	moderate activity vs. high activity	0.0481215	0.525894	-0.0118722	0.896306	-0.0451904	0.619667	-0.176296	0.0511097	-0.0495481	0.586278
Guanosine 5'-diphosphate	clinical remission vs. high activity	0.0267214	0.546386	-0.241935	0.0451977	-0.293279	0.0144573	-0.0614796	0.615785	-0.0631661	0.606115
Guanosine 5'-diphosphate	moderate activity vs. high activity	0.0423894	0.389285	-0.268619	0.00266339	-0.141933	0.117353	-0.0565687	0.534291	0.0769753	0.39742
Glycocholic acid	clinical remission vs. high activity	0.00814609	0.686641	-0.324771	0.00647513	-0.202249	0.095596	-0.15485	0.203921	-0.198188	0.102588
Glycocholic acid	moderate activity vs. high activity	0.0194247	0.647812	-0.229032	0.0108304	-0.0991125	0.275416	-0.0224388	0.805413	-0.0591488	0.51578
Fumarate	clinical remission vs. high activity	0.0267214	0.259548	-0.23769	0.0492279	-0.133227	0.275131	-0.1098	0.369118	-0.171094	0.159831
Fumarate	clinical remission vs. low activity	0.0168818	0.317441	-0.117563	0.281024	0.221853	0.0400793	-0.343015	0.00122443	-0.259791	0.0157103
Fumarate	low activity vs. moderate activity	0.0097832	-0.289994	0.0166425	0.845264	0.153982	0.0693008	-0.154255	0.0688024	0.0294681	0.729628
Fumarate	moderate activity vs. high activity	0.0194247	0.232101	-0.139123	0.124865	-0.0721503	0.427749	-0.163987	0.0699205	-0.0152383	0.867146
Citraconic acid	clinical remission vs. high activity	0.0401071	0.225469	-0.299929	0.0122862	-0.177456	0.144638	-0.090316	0.460499	-0.208062	0.0862451
Citraconic acid	clinical remission vs. low activity	0.0122533	0.260616	-0.150247	0.167342	0.127256	0.242964	-0.225356	0.0369604	-0.244025	0.0235602
Citraconic acid	low activity vs. moderate activity	0.0388448	-0.101438	-0.0191328	0.822466	0.141238	0.0960077	-0.0359765	0.673025	0.0483322	0.570661
Aconitic acid	clinical remission vs. high activity	0.031334	0.268571	-0.343439	0.00386302	-0.268905	0.0254691	-0.0635378	0.603993	-0.180174	0.138487
Aconitic acid	low activity vs. moderate activity	0.0475854	-0.244293	-0.00446509	0.958243	0.104517	0.219093	-0.0358542	0.674073	-0.143834	0.0899935
Aconitic acid	moderate activity vs. high activity	0.0179117	0.344457	-0.194818	0.030826	-0.167409	0.0642006	-0.0457831	0.615078	-0.131663	0.146605
Citric acid	clinical remission vs. high activity	0.0303612	0.462787	-0.253753	0.0353881	-0.166743	0.170881	-0.293789	0.0142799	-0.198201	0.102566
Citric acid	moderate activity vs. high activity	0.0170544	0.457928	-0.166754	0.0652653	-0.105416	0.245876	-0.257632	0.00401696	-0.0600992	0.509046
Chenodeoxycholic acid glycine conjugate	clinical remission vs. high activity	0.029414	0.243192	-0.272414	0.0235425	-0.150142	0.218181	-0.0259496	0.832379	-0.100893	0.409443
Malondialdehyde	moderate activity vs. high activity	0.0262376	0.17261	-0.0825292	0.364144	-0.145372	0.108641	-0.0725894	0.424935	-0.0405303	0.65625
2-Hydroxyglutarate	moderate activity vs. high activity	0.0266473	0.145568	-0.17578	0.0518045	-0.124342	0.170606	-0.00503882	0.955889	-0.00585979	0.948711
Glyceraldehyde	moderate activity vs. high activity	0.00707806	0.824543	-0.243966	0.00654194	-0.107077	0.238474	-0.147921	0.102519	0.101291	0.264947
Methyl-3-methyl-2-oxopentanoate	clinical remission vs. high activity	0.0226998	0.266626	-0.236586	0.0503227	-0.158234	0.194091	-0.11037	0.366623	-0.173782	0.153273
Methyl-3-methyl-2-oxopentanoate	clinical remission vs. low activity	0.00220508	0.404689	-0.0940814	0.388896	0.0670776	0.539452	-0.214828	0.0469954	-0.138095	0.204804
Methyl-3-methyl-2-oxopentanoate	low activity vs. moderate activity	0.0120046	-0.255257	-0.0153569	0.857085	0.107994	0.204063	-0.0202446	0.812336	0.0884244	0.298847
Homovanillic acid	clinical remission vs. high activity	0.00726896	0.798583	-0.409552	0.000475025	-0.282858	0.0185234	-0.0951825	0.436587	-0.20051	0.0985435
Homovanillic acid	low activity vs. high activity	0.0102357	0.808548	-0.300441	0.00980505	-0.217372	0.0646994	-0.121375	0.306347	-0.174931	0.138804
Homovanillic acid	moderate activity vs. high activity	0.0038997	0.731991	-0.244696	0.00637781	-0.230571	0.0102963	-0.0742448	0.414423	-0.0496718	0.585342
5-Aminopentanoic acid	clinical remission vs. high activity	0.0242415	0.142793	-0.150607	0.216742	-0.0822671	0.501572	-0.167123	0.169896	-0.0170885	0.889162
5-Aminopentanoic acid	low activity vs. high activity	0.0367849	0.265812	-0.203021	0.0849492	0.0779155	0.512328	-0.0682671	0.566051	0.0596343	0.616253
1-Methyl-histidine	clinical remission vs. high activity	0.033359	0.560296	-0.160109	0.188792	-0.192818	0.112436	-0.200858	0.0979485	0.00528874	0.965598
1-Methyl-histidine	clinical remission vs. low activity	0.0257515	0.330976	-0.144818	0.1834	-0.0653014	0.550269	-0.20753	0.0551974	0.0785101	0.472431
Tryptophan	clinical remission vs. moderate activity	0.0166297	0.100657	-0.0798443	0.355477	-0.123669	0.151455	0.0272726	0.75263	-0.102613	0.234533
Indolelactic acid	clinical remission vs. high activity	0.0479603	0.128067	-0.11298	0.35533	-0.00429722	0.972045	-0.0839139	0.493017	0.0211934	0.86277
3-Hydroxy-kynurenin	clinical remission vs. moderate activity	0.0441125	0.804196	0.029778	0.730742	-0.0898468	0.298238	-0.0894695	0.30028	0.0522568	0.54571
Guanosine monophosphate	moderate activity vs. high activity	0.0479307	-0.12796	-0.0757151	0.405215	0.10832	0.233036	0.121501	0.180662	0.0380737	0.675875
Alpha-Tocopherol	clinical remission vs. moderate activity	0.0485251	0.0898786	-0.0635749	0.462154	-0.130174	0.130915	0.0584779	0.498883	-0.0245932	0.776258
Bilirubin	clinical remission vs. moderate activity	0.0231169	0.392142	-0.0433419	0.616358	-0.0784656	0.363871	-7.49879e-05	0.999309	-0.0652972	0.450089
Serotonin	clinical remission vs. moderate activity	0.0219944	0.321514	-0.111849	0.194835	-0.0964535	0.263971	-0.053723	0.534482	-0.0748426	0.386509
Epinephrine	clinical remission vs. moderate activity	0.0271157	0.0499822	-0.0748679	0.386347	-0.112443	0.192462	0.0378277	0.661946	-0.104095	0.227809
Indolepyruvate	clinical remission vs. moderate activity	0.00294253	0.817396	-0.0834528	0.334083	-0.0602665	0.485823	-0.157863	0.0664289	0.0376941	0.663067
Indolepyruvate	clinical remission vs. low activity	0.00440164	1.21488	-0.255134	0.0177512	-0.0854902	0.433841	-0.115494	0.289635	-0.0128015	0.906873
Normetanephrine	clinical remission vs. moderate activity	0.0409771	1.9014	-0.0120948	0.888856	-0.0172647	0.841875	-0.121552	0.158636	0.00912623	0.916019
