# Supplementary material for: A Longitudinal Study Reveals Metabolomic Markers for Individuals at Risk, Disease Severity, and Treatment Response in Rheumatoid Arthritis
Source: Adv Sci (Weinh). 2025 Aug 13;12(38):e04414. doi: 10.1002/advs.202504414 (PMC12520550; doi:10.1002/advs.202504414)
Supplement: Supplementary file 5 — Supporting Information [file ADVS-12-e04414-s002.xlsx]

## Sheet: Supplementary Table 5A
Table S5A: Wilcoxon test between responder and non-responder of MTX+HCQ and MTX+LEF.
Metabolites	p value		log10(Response vs. No response)		Median				Number of Detected Samples				p value for Detection Frequency Difference		Statistical Test Used
	MTX+HCQ	MTX+LEF	MTX+HCQ	MTX+LEF	MTX+HCQ_responder	MTX+HCQ_non-responder	MTX+LEF_responder	MTX+LEF_non-responder	MTX+HCQ_responder	MTX+HCQ_non-responder	MTX+LEF_responder	MTX+LEF_non-responder	MTX+HCQ(Response vs No response)	MTX+LEF (Response vs. No response)	MTX+HCQ(Response vs. No response)	MTX+LEF(Response vs. No response)
Acetoacetate	0.940565	0.144182	-0.00241537	0.132833	-0.180181	-0.177766	0.00256344	-0.13027	20	27	30	43	1	1	Fisher	Fisher
4-Aminobutanoate	0.940565	0.596503	0.0182254	0.108856	0.126334	0.108108	0.102949	-0.00590706	20	27	30	43	1	1	Fisher	Fisher
Malonic acid	0.109461	0.854161	0.357428	-0.0711014	0.173961	-0.183468	0.0798489	0.15095	20	27	30	43	1	1	Fisher	Fisher
3-Hydroxybutyric acid	0.0622957	0.924564	0.451683	-0.014511	0.198934	-0.252749	0.0867792	0.10129	20	27	30	43	1	1	Fisher	Fisher
Uracil	0.757337	0.643728	-0.0254917	-0.0275516	0.123631	0.149123	0.119522	0.147074	20	27	30	43	1	1	Fisher	Fisher
Maleic acid	0.280174	0.0513359	-0.343598	0.702515	-0.829163	-0.485565	0.0958438	-0.606671	20	27	30	43	1	1	Fisher	Fisher
N-Acetylglycine	0.773608	0.536088	-0.138088	-0.0479267	0.0845521	0.22264	0.139054	0.18698	20	27	30	43	1	1	Fisher	Fisher
Guanidoacetic acid	0.709178	0.458305	-0.0142366	-0.0749819	0.0538474	0.068084	0.120956	0.195938	20	27	30	43	1	1	Fisher	Fisher
2-Hydroxyisovaleric acid	0.572002	0.659803	-0.0585366	-0.00739292	0.122038	0.180575	0.181901	0.189294	20	27	30	43	1	1	Fisher	Fisher
Succinic acid	0.889866	0.767805	-0.0118641	-0.019923	0.192032	0.203897	0.240985	0.260908	20	27	30	43	1	1	Fisher	Fisher
Methylmalonic acid	0.631466	0.742393	-0.0413377	0.0570421	0.112005	0.153342	0.156899	0.0998565	20	27	30	43	1	1	Fisher	Fisher
Benzoic acid	0.515287	0.266433	0.0129959	0.054191	0.598044	0.585048	0.689458	0.635267	20	27	30	43	1	1	Fisher	Fisher
Methyl-4-methyl-2-oxopentanoate	0.773608	0.393386	-0.1085	0.0855	0.2225	0.331	0.2415	0.156	19	27	30	43	0.425532	1	Fisher	Fisher
2-Hydroxyisocaproate	0.856298	0.651745	-0.0092743	-0.0327062	0.0641921	0.0734664	0.10565	0.138356	20	27	30	43	1	1	Fisher	Fisher
Glutarate	0.725115	0.686481	0.0145	-0.038	0.1725	0.158	0.215	0.253	20	27	30	43	1	1	Fisher	Fisher
Malate	0.957528	0.471965	0.00180037	0.100873	0.0936109	0.0918105	0.108005	0.00713129	20	27	30	43	1	1	Fisher	Fisher
Adenine	0.725115	0.276215	-0.00561271	-0.0989547	0.597362	0.602974	0.520816	0.619771	20	27	30	43	1	1	Fisher	Fisher
Hypoxanthine	0.0832577	0.836716	-0.441177	-0.110999	-0.0392326	0.401944	0.215912	0.32691	20	27	30	43	1	1	Fisher	Fisher
Adipic acid	0.0872408	0.393386	0.19541	0.100427	0.365708	0.170298	0.3525	0.252073	20	27	30	43	1	1	Fisher	Fisher
Mevalonic acid	0.474713	0.986669	-0.832877	-0.0165433	-0.38613	0.446747	0.46568	0.482223	20	27	30	43	1	1	Fisher	Fisher
Xanthine	0.363975	0.438232	-0.153498	0.0711701	0.144938	0.298435	0.413233	0.342063	20	27	30	43	1	1	Fisher	Fisher
Dopamine	0.867393	0.0339189	-0.164081	-2.31407	0.317191	0.481272	-1.45652	0.857546	12	16	14	29	1	0.125206	Chi-square	Chi-square
Orotic acid	0.210319	0.129292	-0.165559	0.0933695	0.231249	0.396809	0.352639	0.259269	20	27	30	43	1	1	Fisher	Fisher
Aminoadipic acid	0.957528	0.0461111	0.0914918	0.199726	-0.00216576	-0.0936576	0.0776705	-0.122056	20	27	30	43	1	1	Fisher	Fisher
Phenylpyruvate	0.0592591	0.659803	-0.307498	0.0598447	0.0544274	0.361925	-0.0783088	-0.138153	20	27	30	43	1	1	Fisher	Fisher
Phosphoenolpyruvic acid	0.662132	0.750835	-0.0410082	0.0967819	0.196283	0.237291	0.125366	0.0285837	20	27	30	43	1	1	Fisher	Fisher
Homogentisic acid	0.187616	0.717255	0.156499	-0.0587295	0.190904	0.0344047	0.220479	0.279208	20	27	30	43	1	1	Fisher	Fisher
Uric acid	0.923629	0.281196	0.0407164	0.0709786	0.29517	0.254454	0.200898	0.12992	20	27	30	43	1	1	Fisher	Fisher
Dihydroxyacetone phosphate	0.543283	0.465108	-0.0938364	0.205843	-0.310813	-0.216976	-0.0480405	-0.253884	20	27	30	43	1	1	Fisher	Fisher
Glyceraldehyde 3-phosphate	0.299809	0.229671	-0.18196	0.33715	-0.322715	-0.140755	0.0845866	-0.252563	20	27	30	43	1	1	Fisher	Fisher
Shikimic acid	0.309955	0.651745	-0.145622	0.0575638	0.047637	0.193259	0.198024	0.14046	20	27	30	43	1	1	Fisher	Fisher
Citrulline	0.210319	0.667899	-0.102207	0.0204429	0.0696233	0.17183	0.221614	0.201171	20	27	30	43	1	1	Fisher	Fisher
Hippuric acid	0.709178	0.573491	-0.0418988	-0.304289	0.138689	0.180588	-0.153664	0.150625	20	27	30	43	1	1	Fisher	Fisher
Myo-Inositol	0.991502	0.499938	-0.0443994	-0.0471071	0.154356	0.198756	0.166347	0.213454	20	27	30	43	1	1	Fisher	Fisher
Lactose	0.543283	0.880459	-0.0860775	-0.0475444	0.129928	0.216005	0.190446	0.23799	20	27	30	43	1	1	Fisher	Fisher
4-Hydroxyphenylpyruvic acid	0.243526	0.906887	-0.12551	0.0587098	-0.0822913	0.0432185	0.138574	0.0798641	20	27	30	43	1	1	Fisher	Fisher
4-Pyridoxic acid	0.991502	0.836716	0.0338384	-0.0120593	0.02325	-0.0105884	0.101132	0.113191	20	27	30	43	1	1	Fisher	Fisher
2-Phosphoglyceric acid	0.0563438	0.986669	-0.218001	0.00200265	-0.250828	-0.0328273	0.0914982	0.0894955	20	27	30	43	1	1	Fisher	Fisher
Azelaic acid	0.474713	0.536088	-0.0198493	0.0619742	0.261676	0.281525	0.388249	0.326275	20	27	30	43	1	1	Fisher	Fisher
4-Hydroxy-2-quinolinecarboxylic acid	0.341711	0.54347	-0.0806442	0.05818	-0.0085913	0.0720529	0.167739	0.109559	20	27	30	43	1	1	Fisher	Fisher
Glucuronic acid	0.906727	0.753562	-0.0065	-0.0085	0.1545	0.161	0.1895	0.198	20	27	30	43	1	1	Fisher	Fisher
Indoxyl sulfate	0.0592591	0.784887	-0.374749	0.0994589	-0.0831253	0.291624	0.134056	0.0345968	20	27	30	43	1	1	Fisher	Fisher
Pantothenic acid	0.957528	0.684207	-0.0244913	0.0428812	0.0803236	0.104815	0.123163	0.0802822	20	27	30	43	1	1	Fisher	Fisher
Cystathionine	0.616359	0.986669	-0.105956	0.0284355	-0.207834	-0.101878	0.0515807	0.0231452	20	27	30	43	1	1	Fisher	Fisher
3-Nitrotyrosine	0.448651	0.898065	-0.00362718	0.0892231	0.0689637	0.0725909	0.145087	0.055864	20	27	30	43	1	1	Fisher	Fisher
Myristic acid	0.208118	1	-0.09335	-0.018	-0.08025	0.0131	0.662	0.68	20	27	30	43	1	1	Fisher	Fisher
Ribose 5-phosphate	0.234905	0.120941	-0.072615	0.1932	-0.058815	0.0138	0.169	-0.0242	20	27	30	43	1	1	Fisher	Fisher
Biotin	0.822982	0.667899	0.0831823	0.0159188	0.0919402	0.00875795	0.0455745	0.0296558	20	27	30	43	1	1	Fisher	Fisher
Fructose 6-phosphate	0.1735	0.3232	-0.309442	0.108889	0.0284378	0.337879	0.128896	0.0200069	19	27	30	43	0.425532	1	Fisher	Fisher
Glucose 6-phosphate	0.194978	0.619922	0.153249	-0.0582518	0.367165	0.213916	0.249439	0.307691	19	27	30	43	0.425532	1	Fisher	Fisher
Heptadecanoic acid	0.67768	0.328721	0.0323962	0.0218067	0.263274	0.230877	0.281884	0.260078	20	27	30	43	1	1	Fisher	Fisher
Linolenate	0.616359	0.853228	0.0625	-0.041	0.1635	0.101	0.147	0.188	20	27	30	43	1	1	Fisher	Fisher
Alpha-Linolenic acid	0.709178	0.485844	0.0923075	0.0579748	0.292083	0.199776	0.30245	0.244475	20	27	30	43	1	1	Fisher	Fisher
Xanthosine	0.243526	0.810699	-0.0137438	0.0219407	0.157156	0.1709	0.0157844	-0.00615634	20	27	30	43	1	1	Fisher	Fisher
Argininosuccinic acid	0.0687469	0.18893	-0.352846	0.284016	-0.211295	0.141551	0.201275	-0.0827416	20	27	30	43	1	1	Fisher	Fisher
13-HODE	0.822982	0.381095	-0.00976288	0.0989249	0.851225	0.860988	0.994583	0.895658	20	27	30	43	1	1	Fisher	Fisher
Arachidonic acid	0.806438	0.898065	0.0222888	-0.00567034	0.582204	0.559916	0.495212	0.500883	20	27	30	43	1	1	Fisher	Fisher
dCMP	0.122637	0.422718	-0.284305	0.0707732	0.0602246	0.344529	0.40347	0.332697	15	23	30	39	0.465315	0.138562	Fisher	Fisher
Glutathione	0.723284	0.171429	0	-1.22448	-1.14677	-1.14677	-1.14677	0.0777091	9	12	10	23	1	0.143363	Chi-square	Chi-square
N-Acetylneuraminic acid	0.363975	0.393386	0.110279	-0.0626981	0.350871	0.240592	0.288319	0.351018	20	27	30	43	1	1	Fisher	Fisher
12-HETE	0.67768	0.565913	0.0400182	0.041836	1.19805	1.15803	1.18945	1.14761	20	27	30	43	1	1	Fisher	Fisher
5-Thymidylic acid	0.286788	0.403352	0.131966	0.111389	0.341293	0.209327	0.378458	0.26707	20	24	28	38	0.250694	0.692488	Fisher	Fisher
Cytidine monophosphate	0.991414	0.826863	-0.0209165	-0.023426	0.267729	0.288646	0.303419	0.326845	18	25	28	38	1	0.692488	Fisher	Fisher
Glucose 1,6-bisphosphate	0.0196804	0.733982	-0.335498	0.0340165	0.084173	0.419671	0.26656	0.232543	20	27	30	43	1	1	Fisher	Fisher
Fructose 1,6-bisphosphate	0.515287	0.898065	-0.0483859	0.0500407	0.0406945	0.0890804	0.145426	0.0953851	20	27	30	43	1	1	Fisher	Fisher
Alpha-Lactose	0.572002	0.550902	0.0672462	0.00491198	0.334656	0.26741	0.28341	0.278498	20	27	30	43	1	1	Fisher	Fisher
Sucrose	0.543283	0.651745	0.0300851	-0.0752904	0.38808	0.357995	0.191043	0.266334	20	27	30	43	1	1	Fisher	Fisher
3',5'-Cyclic GMP	0.316274	0.783546	-0.094435	0.116319	0.131142	0.225577	0.335018	0.218699	16	24	29	41	0.437989	1	Fisher	Fisher
Gibberellin A3	0.693364	0.725603	0.00487885	0.118458	0.199589	0.194711	0.401649	0.283191	20	27	30	43	1	1	Fisher	Fisher
Adenosine monophosphate	0.234905	0.871677	0.465513	0.0454845	0.449523	-0.0159902	0.227104	0.181619	20	27	30	43	1	1	Fisher	Fisher
Inosinic acid	0.0412114	0.301718	0.388046	0.105139	0.233602	-0.154443	0.0452853	-0.0598533	20	27	30	43	1	1	Fisher	Fisher
Prostaglandin E2	0.923629	0.836716	-0.0267583	0.0638994	0.65707	0.683828	0.817843	0.753944	20	27	30	43	1	1	Fisher	Fisher
Orotidylic acid	0.423405	0.296498	0.167332	0.120324	0.304223	0.136892	0.363884	0.24356	19	27	30	43	0.425532	1	Fisher	Fisher
S-Adenosylhomocysteine	0.856298	0.465108	0.00116232	0.116591	0.0601173	0.058955	0.192883	0.0762926	20	27	30	43	1	1	Fisher	Fisher
Uridine 5'-diphosphate	0.119487	0.717255	-0.468186	0.0315869	-0.167819	0.300367	0.170411	0.138824	19	27	30	43	0.425532	1	Fisher	Fisher
Adenosine 5'-diphosphate	0.757337	0.792174	-0.520062	0.049926	-0.684504	-0.164442	-0.424598	-0.474524	20	26	29	41	1	1	Fisher	Fisher
Folic acid	0.368828	0.5386	0.086367	-0.211299	0.605969	0.519602	0.546747	0.758046	15	21	24	32	1	0.784314	Chi-square	Chi-square
Guanosine 5'-diphosphate	0.435924	0.394152	-0.146156	0.310761	-0.184315	-0.0381583	0.144966	-0.165794	20	27	29	42	1	1	Fisher	Fisher
5-Methyltetrahydrofolic acid	0.685726	0.838418	0.0321577	-0.0437617	0.949534	0.917376	0.956989	1.00075	16	16	23	30	0.20648	0.701279	Fisher	Chi-square
Glycocholic acid	0.00859452	0.0391076	-0.50247	-0.205014	-0.202159	0.300312	-0.0524737	0.15254	20	27	30	43	1	1	Fisher	Fisher
Adenosine 5'-triphosphate	0.147628	0.802071	-0.284954	-0.0588404	-0.0444321	0.240522	0.120176	0.179016	19	27	30	43	0.425532	1	Fisher	Fisher
Taurocholic acid	0.210319	0.0436691	-0.515588	-0.342475	-0.208041	0.307547	-0.013135	0.32934	20	27	30	43	1	1	Fisher	Fisher
Oxidized glutathione	0.205177	0.641801	0	0	-0.755231	-0.755231	-0.755231	-0.755231	3	1	4	4	0.298125	0.709261	Fisher	Fisher
NAD	0.255452	0.584544	0	0	-1.53399	-1.53399	-1.53399	-1.53399	7	5	11	19	0.345729	0.688636	Chi-square	Chi-square
Lactic acid	0.352734	0.18893	-0.0323956	0.0668913	0.00362966	0.0360253	0.0912957	0.0244044	20	27	30	43	1	1	Fisher	Fisher
Fumarate	0.289882	0.212691	-0.0281542	0.144983	0.0409344	0.0690887	0.0756896	-0.0692931	20	27	30	43	1	1	Fisher	Fisher
Citraconic acid	0.124758	0.717255	-0.110508	0.00477799	0.0526241	0.163132	0.152493	0.147715	20	27	30	43	1	1	Fisher	Fisher
Allantoin	0.210319	0.942279	0.110696	0.0104137	0.299932	0.189235	0.18289	0.172476	20	27	30	43	1	1	Fisher	Fisher
Aconitic acid	0.180458	0.924564	-0.0787686	-0.0416415	0.207405	0.286174	0.246775	0.288417	20	27	30	43	1	1	Fisher	Fisher
Citric acid	0.501569	1	0.0328625	-0.00454115	0.207879	0.175016	0.192364	0.196905	20	27	30	43	1	1	Fisher	Fisher
Chenodeoxycholic acid glycine conjugate	0.461581	0.334302	-0.0307699	-0.182396	0.0648805	0.0956504	-0.0375136	0.144883	20	27	30	43	1	1	Fisher	Fisher
Malondialdehyde	0.218303	0.381095	-0.0507612	0.0192724	-0.025924	0.0248372	0.056982	0.0377097	20	27	30	43	1	1	Fisher	Fisher
2-Methylpropanoate	0.923629	0.793466	-0.0644294	-0.20485	0.181179	0.245608	-0.102691	0.102159	20	27	30	43	1	1	Fisher	Fisher
Glyceric acid	0.725115	0.334302	-0.0416012	-0.0400313	0.138173	0.179774	0.162289	0.202321	20	27	30	43	1	1	Fisher	Fisher
Alpha-Ketoisovaleric acid	0.991502	0.412259	-0.0777496	0.166254	-0.088055	-0.0103053	0.0883599	-0.0778936	20	27	30	43	1	1	Fisher	Fisher
Methylsuccinic acid	0.806438	0.717255	0.0279684	0.019782	0.0983512	0.0703827	0.0980454	0.0782634	20	27	30	43	1	1	Fisher	Fisher
Oxalacetic acid	0.789977	0.627815	0.000991085	-0.0743645	0.337912	0.336921	0.341951	0.416315	20	27	30	43	1	1	Fisher	Fisher
Oxoglutaric acid	0.289882	0.802071	-0.230008	-0.147272	-0.26223	-0.0322221	-0.148145	-0.000872658	20	27	30	43	1	1	Fisher	Fisher
2-Hydroxyglutarate	0.646725	0.986669	0.0375851	-0.0128849	0.0120288	-0.0255562	0.0825763	0.0954613	20	27	30	43	1	1	Fisher	Fisher
Fructose	0.631466	0.700661	-0.0843978	-0.00071936	0.145374	0.229772	0.191364	0.192083	20	27	30	43	1	1	Fisher	Fisher
Glucose 1-phosphate	0.411094	0.889255	0.0389349	0.00908809	0.338123	0.299188	0.36905	0.359962	20	27	30	43	1	1	Fisher	Fisher
Geranyl-PP	0.806438	0.708941	0.0160807	0.012529	0.0568217	0.040741	0.0644082	0.0518792	20	27	30	43	1	1	Fisher	Fisher
Adenylsuccinic acid	0.693364	0.521473	0.0155092	0.0313805	0.43561	0.420101	0.465146	0.433766	20	27	30	43	1	1	Fisher	Fisher
Glycerol 3-phosphate	0.923629	0.960021	0.0115854	0.00634749	0.674648	0.663063	0.683767	0.67742	20	27	30	43	1	1	Fisher	Fisher
Glyceraldehyde	0.0794203	0.708941	-0.287827	0.0379528	-0.30022	-0.0123928	0.138782	0.100829	20	27	30	43	1	1	Fisher	Fisher
Pyruvic acid	0.187616	0.381095	-0.291547	-0.270238	0.0564289	0.347976	-0.0556805	0.214557	20	27	30	43	1	1	Fisher	Fisher
Methyl-3-methyl-2-oxopentanoate	0.0794203	0.328721	-0.171603	-0.00717221	0.0878536	0.259456	0.147162	0.154334	20	27	30	43	1	1	Fisher	Fisher
Isocitric acid	0.543283	0.328721	-0.0273424	-0.0276958	0.151254	0.178596	0.25117	0.278866	20	27	30	43	1	1	Fisher	Fisher
Homovanillic acid	0.501569	0.0330182	0.0325529	-0.429744	0.00249461	-0.0300583	-0.16212	0.267624	20	27	30	43	1	1	Fisher	Fisher
Trimethylamine	0.352734	0.828023	0.0611202	0.0176398	0.473046	0.411926	0.435309	0.41767	20	27	30	43	1	1	Fisher	Fisher
Glycine	0.210319	0.375038	-0.140259	-0.0708174	0.26784	0.408099	0.286159	0.356976	20	27	30	43	1	1	Fisher	Fisher
Trimethylamine N-oxide	0.289882	0.138077	-0.0989086	0.15798	0.182259	0.281168	0.343112	0.185132	20	27	30	43	1	1	Fisher	Fisher
Sarcosine	0.141636	0.946365	-0.1853	-0.0285	0.0827	0.268	0.1615	0.19	20	27	30	43	1	1	Fisher	Fisher
Alanine	0.0235204	0.776333	-0.0936405	-0.0335316	0.255778	0.349419	0.302971	0.336503	20	27	30	43	1	1	Fisher	Fisher
Cadaverine	0.757337	0.924564	0.0717213	0.0404358	0.572339	0.500617	0.526838	0.486402	20	27	30	43	1	1	Fisher	Fisher
3-Aminoisobutyric acid	0.789977	0.425131	-0.0289385	0.0685521	0.29941	0.328348	0.326352	0.2578	20	27	30	43	1	1	Fisher	Fisher
Choline	0.180458	0.81935	-0.0794083	-0.0118964	0.26384	0.343249	0.327282	0.339178	20	27	30	43	1	1	Fisher	Fisher
Dimethylglycine	0.957528	0.776333	0.00608291	-0.0211176	0.307469	0.301386	0.291838	0.312956	20	27	30	43	1	1	Fisher	Fisher
Serine	0.631466	0.471965	0.00295381	-0.0380688	0.324897	0.321943	0.280393	0.318462	20	27	30	43	1	1	Fisher	Fisher
Cytosine	0.078456	0.519634	0.651215	0.369416	1.47229	0.821077	1.14087	0.771452	19	19	23	32	0.0586116	1	Fisher	Chi-square
Creatinine	0.572002	0.573491	-0.0184541	-0.0137821	0.372596	0.39105	0.329822	0.343604	20	27	30	43	1	1	Fisher	Fisher
Proline	0.0313308	0.776333	-0.132849	0.00857307	0.191177	0.324026	0.282605	0.274032	20	27	30	43	1	1	Fisher	Fisher
5-Aminopentanoic acid	0.822982	0.306999	-0.111105	-0.0650488	0.191319	0.302424	0.303735	0.368784	20	27	30	43	1	1	Fisher	Fisher
Betaine	1	0.120941	0.00763306	0.114215	0.412491	0.404858	0.377264	0.263049	20	27	30	43	1	1	Fisher	Fisher
Valine	0.0654572	0.951147	-0.10017	0.0245036	0.279443	0.379613	0.343627	0.319123	20	27	30	43	1	1	Fisher	Fisher
Indole	0.598292	0.00197516	-0.213467	0.696001	1.18161	1.39508	1.56674	0.870735	13	18	28	29	1	0.00971141	Chi-square	Fisher
Homoserine	0.289882	0.986669	-0.0291362	-0.00230719	0.231058	0.260194	0.263741	0.266048	20	27	30	43	1	1	Fisher	Fisher
Threonine	0.289882	0.924564	-0.0310756	-0.0116625	0.230088	0.261163	0.255794	0.267457	20	27	30	43	1	1	Fisher	Fisher
Cysteine	0.596268	0.0372881	0.0737366	-0.921464	-0.515381	-0.589118	-1.89829	-0.976825	11	15	9	23	1	0.0800774	Chi-square	Chi-square
Niacinamide	0.67768	0.393386	-0.019579	0.00353219	0.117697	0.137276	0.133974	0.130442	20	27	30	43	1	1	Fisher	Fisher
Taurine	0.789977	0.700661	-0.00881681	-0.0797815	0.251735	0.260552	0.212331	0.292113	20	27	30	43	1	1	Fisher	Fisher
Pyroglutamic acid	0.572002	0.550902	-0.0464495	0.0962518	0.355183	0.401633	0.424604	0.328353	20	27	30	43	1	1	Fisher	Fisher
Pipecolic acid	0.725115	0.759306	-0.0674666	-0.0571817	0.20296	0.270426	0.244469	0.301651	20	27	30	43	1	1	Fisher	Fisher
N-Acetylputrescine	0.413555	0.757824	-0.0715	-0.0115	0.3795	0.451	0.3895	0.401	20	27	30	43	1	1	Fisher	Fisher
Creatine	0.646725	0.345642	0.0111984	-0.00485784	0.315112	0.303914	0.274074	0.278932	20	27	30	43	1	1	Fisher	Fisher
4-Hydroxyproline	0.330906	0.651745	-0.0656463	-0.0576474	0.264039	0.329685	0.232955	0.290602	20	27	30	43	1	1	Fisher	Fisher
5-Aminolevulinic acid	0.160177	0.767805	-0.386186	-0.0208389	-0.437577	-0.0513905	-0.142538	-0.121699	20	27	30	43	1	1	Fisher	Fisher
Isoleucine	0.474713	0.550902	-0.0459069	-0.0281182	0.262704	0.308611	0.272357	0.300475	20	27	30	43	1	1	Fisher	Fisher
Leucine	0.243526	0.181455	-0.0878656	0.0536491	0.332412	0.420277	0.429533	0.375884	20	27	30	43	1	1	Fisher	Fisher
Ornithine	0.501569	0.793466	-0.0394955	-0.0438336	0.242291	0.281787	0.245564	0.289398	20	27	30	43	1	1	Fisher	Fisher
Asparagine	0.974509	0.627815	-0.0374103	-0.0604742	-0.35315	-0.31574	-0.502244	-0.44177	20	27	30	43	1	1	Fisher	Fisher
Homocysteine	0.789977	0.742393	-0.0928702	-0.0819216	0.212211	0.305081	0.214204	0.296126	20	27	30	43	1	1	Fisher	Fisher
N-Methylnicotinamide	0.234905	0.81935	0.0582316	-0.0661357	0.282714	0.224483	0.223944	0.290079	20	27	30	43	1	1	Fisher	Fisher
Tyramine	0.425275	0.208979	0	0	-0.622677	-0.622677	-0.622677	-0.622677	6	5	5	12	0.568152	0.402861	Chi-square	Chi-square
4-Acetamidobutanoic acid	0.991502	0.627815	0.0210277	-0.0528187	0.300502	0.279474	0.29959	0.352409	20	27	30	43	1	1	Fisher	Fisher
Spermidine	0.566069	0.348438	-0.082618	0.355799	1.23613	1.31874	1.40883	1.05303	17	19	23	32	0.309821	1	Fisher	Chi-square
Glutamine	0.957528	0.328721	0.470337	0.395383	-0.825538	-1.29588	-0.153571	-0.548955	20	27	30	43	1	1	Fisher	Fisher
Lysine	0.646725	0.889255	0.00306357	-0.0100276	0.289659	0.286595	0.324108	0.334135	20	27	30	43	1	1	Fisher	Fisher
Glutamate	0.67768	0.793466	0.0764129	-0.0114885	0.584514	0.508101	0.49993	0.511418	20	27	30	43	1	1	Fisher	Fisher
Methionine	0.135829	0.643728	-0.0646041	0.00936847	0.321229	0.385833	0.374773	0.365404	20	27	30	43	1	1	Fisher	Fisher
Histidine	0.0592591	0.871677	-0.0803908	0.00652808	0.38081	0.461201	0.392927	0.386399	20	27	30	43	1	1	Fisher	Fisher
Tryptamine	0.643455	0.546878	-0.0782486	-0.00152366	0.673543	0.751791	0.671206	0.67273	19	23	24	34	0.37684	1	Fisher	Chi-square
Carnitine	0.501569	0.951147	-0.00178657	-0.0195239	0.320605	0.322391	0.354297	0.373821	20	27	30	43	1	1	Fisher	Fisher
Phenylalanine	0.119487	0.612072	-0.0594982	0.0100594	0.299799	0.359297	0.349243	0.339184	20	27	30	43	1	1	Fisher	Fisher
1-Methyl-histidine	0.631466	0.960021	-0.0252741	-0.127575	0.341966	0.36724	-0.0109809	0.116594	20	27	30	43	1	1	Fisher	Fisher
Arginine	0.543283	0.684207	-0.00408421	-0.0240454	0.437854	0.441938	0.42071	0.444755	20	27	30	43	1	1	Fisher	Fisher
Indoleacetic acid	0.320321	0.708941	-0.0971536	-0.0130359	0.438333	0.535486	0.457573	0.470609	20	27	30	43	1	1	Fisher	Fisher
Glucosamine	0.349009	0.888539	0.214599	-0.0775502	0.765329	0.55073	0.634252	0.711802	19	23	29	41	0.37684	1	Fisher	Fisher
Tyrosine	0.341711	0.742393	-0.0314125	0.00732531	0.356589	0.388002	0.371988	0.364663	20	27	30	43	1	1	Fisher	Fisher
N8-Acetylspermidine	0.806438	0.514243	-0.0038418	-0.0640383	0.3512	0.355042	0.299938	0.363976	20	27	30	43	1	1	Fisher	Fisher
Acetylcarnitine	0.789977	0.995556	0.0766938	-0.0540441	0.21595	0.139256	0.220746	0.27479	20	27	30	43	1	1	Fisher	Fisher
Tryptophan	0.822982	0.684207	-0.0848917	0.036476	0.211344	0.296236	0.28057	0.244094	20	27	30	43	1	1	Fisher	Fisher
Indolelactic acid	0.0249343	0.845429	-0.231017	-0.0884132	0.197579	0.428596	0.295907	0.38432	20	27	30	43	1	1	Fisher	Fisher
Kynurenine	0.616359	0.933417	0.0220101	-0.00906473	0.348697	0.326687	0.28973	0.298795	20	27	30	43	1	1	Fisher	Fisher
3-Hydroxy-kynurenin	0.514531	0.329499	0	0	-1.20487	-1.20487	-1.20487	-1.20487	9	9	12	21	0.610015	0.611849	Chi-square	Chi-square
Melatonin	0.722418	0.244829	-0.0207717	0.202011	0.831298	0.85207	0.896055	0.694044	19	23	26	35	0.37684	0.750232	Fisher	Fisher
Cystine	0.529193	0.399619	-0.0772802	0.065693	0.168966	0.246246	0.188937	0.123244	20	27	30	43	1	1	Fisher	Fisher
Cytidine	0.529193	0.924564	0.0976967	-0.0288462	0.139208	0.0415116	0.226375	0.255222	20	27	30	43	1	1	Fisher	Fisher
N1-Acetylspermine	0.442303	0.499127	0	0	-0.997411	-0.997411	-0.997411	-0.997411	6	5	9	16	0.568152	0.698021	Chi-square	Chi-square
Uridine	0.940565	0.573491	0.0527233	-0.0598854	0.277999	0.225276	0.241121	0.301007	20	27	30	43	1	1	Fisher	Fisher
Adenosine	0.123333	0.453957	-0.34876	0.138532	0.607035	0.955795	0.676252	0.537721	18	22	24	34	0.681881	1	Fisher	Chi-square
Inosine	0.889866	0.243015	0.259459	0.224539	0.391549	0.13209	0.201073	-0.0234659	20	27	30	43	1	1	Fisher	Fisher
6-Methyladenosine	0.787939	0.617231	-0.172194	0.0475811	0.395043	0.567237	0.197341	0.14976	20	24	26	36	0.250694	1	Fisher	Fisher
Guanosine monophosphate	0.553818	0.132501	0.28784	0.143449	1.30548	1.01764	1.23616	1.09271	18	24	27	36	1	0.510322	Fisher	Fisher
S-Adenosylmethionine	0.277747	0.086932	0	0	-1.654	-1.654	-1.654	-1.654	1	4	5	2	0.37684	0.115675	Fisher	Fisher
Alpha-Tocopherol	0.210319	0.20859	-0.275947	0.205781	-0.00409294	0.271855	0.098883	-0.106897	20	27	30	43	1	1	Fisher	Fisher
Bilirubin	0.075725	0.0754517	-1.08555	0.822228	-1.07073	0.0148251	-0.164952	-0.98718	20	26	30	42	1	1	Fisher	Fisher
1-Methyladenosine	0.147628	0.105495	-0.253103	0.188019	-0.00671701	0.246386	0.17128	-0.0167393	20	27	30	43	1	1	Fisher	Fisher
Serotonin	0.330906	0.581115	0.243128	0.135898	0.529928	0.2868	0.0388689	-0.0970291	20	27	30	43	1	1	Fisher	Fisher
Xanthurenic acid	0.0279787	0.793466	-0.353215	0.00985049	-0.01246	0.340755	0.349734	0.339883	20	27	30	43	1	1	Fisher	Fisher
4-Trimethylammoniobutanoic acid	0.631466	0.854161	0.0438028	-0.00494516	0.298166	0.254364	0.326714	0.331659	20	27	30	43	1	1	Fisher	Fisher
Epinephrine	0.856298	0.256888	-0.00260475	-0.000446116	0.372668	0.375273	0.409819	0.410266	20	27	30	43	1	1	Fisher	Fisher
Indolepyruvate	0.920985	0.362939	1.51306	-0.713545	0.996451	-0.516606	-0.0748251	0.63872	14	16	17	31	0.652207	0.26446	Chi-square	Chi-square
1-Methylguanosine	0.543283	0.238509	-0.0236035	0.0892936	0.399386	0.422989	0.451502	0.362208	20	27	30	43	1	1	Fisher	Fisher
Normetanephrine	0.653797	0.137318	0	-1.55283	-1.94222	-1.94222	0.025322	1.57815	9	12	16	31	1	0.161982	Chi-square	Chi-square

## Sheet: Supplementary Table 5B
Table S5B: Candidate metabolite features selected via LASSO regression.
MTX+LEF				MTX+HCQ
rank	feature	coefficient	abs_coefficient	rank	feature	coefficient	abs_coefficient
1	Indole	0.368564	0.368564	1	Inosinic acid	1.96997	1.96997
2	Glycocholic acid	-0.144586	0.144586	2	Hypoxanthine	-1.54078	1.54078
3	Orotic acid	0.137652	0.137652	3	Cytosine	1.41275	1.41275
4	Cysteine	-0.128837	0.128837	4	5-Thymidylic acid	1.31281	1.31281
5	Dopamine	-0.0648892	0.0648892	5	Adenosine triphosphate	-1.064	1.064
6	Taurocholic acid	-0.0478804	0.0478804	6	Phenylpyruvate	-0.942547	0.942547
7	Bilirubin	0.0378228	0.0378228	7	1-Methyladenosine	-0.890238	0.890238
8	Homovanillic acid	-0.00719668	0.00719668	8	Argininosuccinic acid	-0.861823	0.861823
9	Maleic acid	0.0050329	0.0050329	9	Trimethylamine	0.808101	0.808101
				10	Aconitic acid	-0.777706	0.777706
				11	Xanthine	-0.742474	0.742474
				12	Sucrose	0.716688	0.716688
				13	N1-Acetylspermine	0.645191	0.645191
				14	N-Acetylneuraminic acid	0.628278	0.628278
				15	5-Aminopentanoic acid	-0.620774	0.620774
				16	Proline	-0.610984	0.610984
				17	Adenosine	-0.586332	0.586332
				18	Ribose 5-phosphate	-0.580357	0.580357
				19	Uridine 5'-diphosphate	-0.552859	0.552859
				20	Linolenic acid	-0.527179	0.527179
				21	Glucose 1,6-bisphosphate	-0.454128	0.454128
				22	Orotic acid	-0.430495	0.430495
				23	Xanthurenic acid	-0.392713	0.392713
				24	dCMP	-0.381913	0.381913
				25	Homogentisic acid	0.31999	0.31999
				26	Orotidylic acid	0.208069	0.208069
				27	Mevalonic acid	-0.191083	0.191083
				28	Geranyl-PP	0.175633	0.175633
				29	Indole	-0.0694505	0.0694505
				30	Betaine	0.0514904	0.0514904

## Sheet: Supplementary Table 5C
Table S5C: Area Under the Curve and Performance Metrics of the Ridge Model of MTX+LEF based on 3 clinical features in Training and Testing Datasets Across Coverged Iterations.
Iteration	train_auc	acc_train	test_auc	acc_test	Sens_train	Spec_train	PPV_train	NPV_train	Sens_test	Spec_test	PPV_test	NPV_test
1	0.625397	0.705882	0.696581	0.727273	33.3	96.7	87.5	67.4	77.8	69.2	63.6	81.8		Glossary of Abbreviations
2	0.62381	0.686275	0.696581	0.772727	38.1	90	72.7	67.5	44.4	100	100	72.2		train_auc/ test_auc: Area under the ROC curve for the training or testing set;
3	0.587302	0.705882	0.760684	0.772727	38.1	93.3	80	68.3	44.4	100	100	72.2		acc_train/ acc_test: Accuracy of the training set or testing set;
4	0.67381	0.647059	0.559829	0.772727	76.2	56.7	55.2	77.3	44.4	100	100	72.2		Sens_train / Sens_test: Sensitivity (recall) for training or testing set
5	0.65	0.72549	0.675214	0.727273	33.3	100	100	68.2	77.8	69.2	63.6	81.8		Spec_train / Spec_test: Specificity for training or testing set;
6	0.665873	0.705882	0.709402	0.681818	47.6	86.7	71.4	70.3	88.9	53.8	57.1	87.5		PPV_train / PPV_test:Positive predictive value for training or testing set;
7	0.643651	0.72549	0.683761	0.636364	33.3	100	100	68.2	88.9	46.2	53.3	85.7		NPV_train / NPV_test: Negative predictive value for training or testing set
8	0.657937	0.72549	0.662393	0.727273	47.6	90	76.9	71.1	77.8	69.2	63.6	81.8
9	0.673016	0.745098	0.576923	0.636364	42.9	96.7	90	70.7	44.4	76.9	57.1	66.7
10	0.618254	0.568627	0.735043	0.818182	90.5	33.3	48.7	83.3	66.7	92.3	85.7	80
11	0.669841	0.705882	0.602564	0.727273	38.1	93.3	80	68.3	33.3	100	100	68.4
12	0.665079	0.745098	0.58547	0.636364	42.9	96.7	90	70.7	77.8	53.8	53.8	77.8
13	0.657937	0.72549	0.636752	0.681818	42.9	93.3	81.8	70	44.4	84.6	66.7	68.8
14	0.618254	0.666667	0.675214	0.818182	23.8	96.7	83.3	64.4	55.6	100	100	76.5
15	0.550794	0.686275	0.854701	0.863636	28.6	96.7	85.7	65.9	88.9	84.6	80	91.7
16	0.729365	0.72549	0.435897	0.636364	42.9	93.3	81.8	70	22.2	92.3	66.7	63.2
17	0.714286	0.745098	0.517094	0.590909	47.6	93.3	83.3	71.8	77.8	46.2	50	75
18	0.703968	0.686275	0.57265	0.681818	71.4	66.7	60	76.9	33.3	92.3	75	66.7
19	0.757937	0.705882	0.615385	0.363636	76.2	66.7	61.5	80	66.7	76.9	66.7	76.9
20	0.730952	0.72549	0.474359	0.681818	57.1	83.3	70.6	73.5	22.2	100	100	65
21	0.630159	0.686275	0.692308	0.681818	42.9	86.7	69.2	68.4	77.8	61.5	58.3	80
22	0.703175	0.72549	0.512821	0.681818	42.9	93.3	81.8	70	33.3	92.3	75	66.7
23	0.673016	0.686275	0.632479	0.681818	52.4	80	64.7	70.6	55.6	76.9	62.5	71.4
24	0.709524	0.647059	0.529915	0.727273	90.5	46.7	54.3	87.5	33.3	100	100	68.4
25	0.616667	0.686275	0.726496	0.772727	33.3	93.3	77.8	66.7	44.4	100	100	72.2
26	0.689683	0.72549	0.547009	0.681818	42.9	93.3	81.8	70	33.3	92.3	75	66.7
27	0.75873	0.72549	0.529915	0.727273	81	66.7	63	83.3	44.4	92.3	80	70.6
28	0.65	0.588235	0.662393	0.818182	95.2	33.3	50	90.9	55.6	100	100	76.5
29	0.692063	0.764706	0.529915	0.681818	47.6	96.7	90.9	72.5	55.6	76.9	62.5	71.4
30	0.734127	0.666667	0.495726	0.681818	85.7	53.3	56.2	84.2	22.2	100	100	65
31	0.626984	0.588235	0.709402	0.818182	85.7	40	50	80	55.6	100	100	76.5
32	0.61746	0.686275	0.760684	0.772727	33.3	93.3	77.8	66.7	66.7	84.6	75	78.6
33	0.697619	0.745098	0.508547	0.363636	47.6	93.3	83.3	71.8	22.2	100	100	65
34	0.687302	0.745098	0.564103	0.590909	47.6	93.3	83.3	71.8	77.8	46.2	50	75
35	0.647619	0.72549	0.675214	0.636364	38.1	96.7	88.9	69	88.9	46.2	53.3	85.7
36	0.768254	0.764706	0.65812	0.363636	61.9	86.7	76.5	76.5	88.9	53.8	57.1	87.5
37	0.707937	0.705882	0.487179	0.681818	61.9	76.7	65	74.2	22.2	100	100	65
38	0.653968	0.686275	0.594017	0.727273	38.1	90	72.7	67.5	33.3	100	100	68.4
39	0.652381	0.72549	0.632479	0.590909	38.1	96.7	88.9	69	88.9	38.5	50	83.3
40	0.699206	0.745098	0.606838	0.636364	47.6	93.3	83.3	71.8	88.9	46.2	53.3	85.7
41	0.630159	0.72549	0.730769	0.681818	42.9	93.3	81.8	70	100	46.2	56.2	100
42	0.687302	0.72549	0.534188	0.681818	52.4	86.7	73.3	72.2	33.3	92.3	75	66.7
43	0.639683	0.705882	0.653846	0.727273	38.1	93.3	80	68.3	44.4	92.3	80	70.6
44	0.626984	0.686275	0.662393	0.772727	33.3	93.3	77.8	66.7	44.4	100	100	72.2
45	0.689683	0.686275	0.564103	0.681818	61.9	73.3	61.9	73.3	22.2	100	100	65
46	0.651587	0.72549	0.662393	0.681818	38.1	96.7	88.9	69	55.6	76.9	62.5	71.4
47	0.673016	0.72549	0.58547	0.727273	38.1	96.7	88.9	69	33.3	100	100	68.4
48	0.6	0.686275	0.722222	0.772727	33.3	93.3	77.8	66.7	66.7	84.6	75	78.6
49	0.664286	0.686275	0.641026	0.772727	38.1	90	72.7	67.5	44.4	100	100	72.2
50	0.646825	0.72549	0.632479	0.681818	38.1	96.7	88.9	69	66.7	69.2	60	75
51	0.761905	0.745098	0.410256	0.681818	71.4	76.7	68.2	79.3	22.2	100	100	65
52	0.703968	0.686275	0.551282	0.681818	76.2	63.3	59.3	79.2	33.3	92.3	75	66.7
53	0.760317	0.745098	0.393162	0.681818	71.4	76.7	68.2	79.3	22.2	100	100	65
54	0.579365	0.686275	0.790598	0.818182	23.8	100	100	65.2	55.6	100	100	76.5
55	0.67381	0.745098	0.568376	0.590909	38.1	100	100	69.8	88.9	38.5	50	83.3
56	0.673016	0.72549	0.632479	0.590909	47.6	90	76.9	71.1	88.9	38.5	50	83.3
57	0.768254	0.745098	0.594017	0.363636	66.7	80	70	77.4	55.6	76.9	62.5	71.4
58	0.621429	0.705882	0.722222	0.772727	33.3	96.7	87.5	67.4	66.7	84.6	75	78.6
59	0.609524	0.686275	0.709402	0.772727	28.6	96.7	85.7	65.9	66.7	84.6	75	78.6
60	0.696825	0.666667	0.611111	0.727273	76.2	60	57.1	78.3	33.3	100	100	68.4
61	0.62381	0.686275	0.735043	0.818182	28.6	96.7	85.7	65.9	55.6	100	100	76.5
62	0.622222	0.686275	0.700855	0.772727	28.6	96.7	85.7	65.9	44.4	100	100	72.2
63	0.684921	0.764706	0.517094	0.590909	47.6	96.7	90.9	72.5	100	30.8	50	100
64	0.705556	0.72549	0.521368	0.545455	47.6	90	76.9	71.1	77.8	38.5	46.7	71.4
65	0.645238	0.705882	0.636752	0.727273	33.3	96.7	87.5	67.4	44.4	92.3	80	70.6
66	0.674603	0.745098	0.602564	0.590909	47.6	93.3	83.3	71.8	88.9	38.5	50	83.3
67	0.684127	0.705882	0.508547	0.545455	57.1	80	66.7	72.7	100	23.1	47.4	100
68	0.747619	0.745098	0.444444	0.636364	42.9	96.7	90	70.7	22.2	92.3	66.7	63.2
69	0.692857	0.705882	0.525641	0.727273	38.1	93.3	80	68.3	33.3	100	100	68.4
70	0.67381	0.686275	0.615385	0.727273	57.1	76.7	63.2	71.9	44.4	92.3	80	70.6
71	0.640476	0.686275	0.632479	0.727273	38.1	90	72.7	67.5	33.3	100	100	68.4
72	0.545238	0.666667	0.82906	0.818182	23.8	96.7	83.3	64.4	77.8	84.6	77.8	84.6
73	0.690476	0.705882	0.589744	0.636364	52.4	83.3	68.8	71.4	88.9	46.2	53.3	85.7
74	0.623016	0.686275	0.692308	0.772727	28.6	96.7	85.7	65.9	55.6	92.3	83.3	75
75	0.684127	0.666667	0.632479	0.772727	76.2	60	57.1	78.3	44.4	100	100	72.2
76	0.736508	0.764706	0.517094	0.545455	47.6	96.7	90.9	72.5	77.8	38.5	46.7	71.4
77	0.678571	0.705882	0.632479	0.681818	42.9	90	75	69.2	44.4	84.6	66.7	68.8
78	0.70873	0.745098	0.491453	0.681818	52.4	90	78.6	73	22.2	100	100	65
79	0.719841	0.72549	0.487179	0.681818	47.6	90	76.9	71.1	33.3	92.3	75	66.7
80	0.623016	0.705882	0.735043	0.727273	42.9	90	75	69.2	77.8	69.2	63.6	81.8
81	0.588095	0.705882	0.803419	0.772727	28.6	100	100	66.7	66.7	84.6	75	78.6
82	0.607937	0.686275	0.752137	0.772727	38.1	90	72.7	67.5	44.4	100	100	72.2
83	0.653968	0.705882	0.666667	0.772727	28.6	100	100	66.7	55.6	92.3	83.3	75
84	0.710317	0.764706	0.487179	0.681818	42.9	100	100	71.4	22.2	100	100	65
85	0.657937	0.745098	0.641026	0.727273	47.6	93.3	83.3	71.8	88.9	61.5	61.5	88.9
86	0.71746	0.745098	0.504274	0.363636	47.6	93.3	83.3	71.8	33.3	92.3	75	66.7
87	0.638889	0.686275	0.726496	0.818182	33.3	93.3	77.8	66.7	66.7	92.3	85.7	80
88	0.568254	0.666667	0.820513	0.818182	23.8	96.7	83.3	64.4	77.8	84.6	77.8	84.6
89	0.664286	0.647059	0.636752	0.772727	81	53.3	54.8	80	44.4	100	100	72.2
90	0.68254	0.72549	0.619658	0.727273	42.9	93.3	81.8	70	44.4	92.3	80	70.6
91	0.620635	0.686275	0.713675	0.727273	38.1	90	72.7	67.5	77.8	69.2	63.6	81.8
92	0.745238	0.764706	0.606838	0.454545	47.6	96.7	90.9	72.5	77.8	46.2	50	75
93	0.730952	0.745098	0.559829	0.363636	47.6	93.3	83.3	71.8	33.3	92.3	75	66.7
94	0.630952	0.588235	0.692308	0.772727	81	43.3	50	76.5	55.6	92.3	83.3	75
95	0.670635	0.705882	0.645299	0.727273	42.9	90	75	69.2	33.3	100	100	68.4
96	0.684127	0.627451	0.598291	0.727273	90.5	43.3	52.8	86.7	44.4	92.3	80	70.6
97	0.680952	0.745098	0.474359	0.5	42.9	96.7	90	70.7	100	15.4	45	100
98	0.569841	0.568627	0.918803	0.909091	81	40	48.6	75	77.8	100	100	86.7
99	0.703968	0.745098	0.461538	0.545455	47.6	93.3	83.3	71.8	88.9	30.8	47.1	80
100	0.651587	0.607843	0.632479	0.772727	90.5	40	51.4	85.7	55.6	92.3	83.3	75

## Sheet: Supplementary Table 5D
Table S5D: Area Under the Curve and Performance Metrics of the Ridge Model of MTX+LEF based on 3 clinical and top 9 metabolite features in Training and Testing Datasets Across Coverged Iterations.
iteration	train_auc	acc_train	test_auc	acc_test	Sens_train	Spec_train	PPV_train	NPV_train	Sens_test	Spec_test	PPV_test	NPV_test
1	0.928571	0.862745	0.82906	0.818182	90.5	83.3	79.2	92.6	77.8	84.6	77.8	84.6		Glossary of Abbreviations
2	0.890476	0.843137	0.811966	0.772727	100	73.3	72.4	100	100	61.5	64.3	100		train_auc/ test_auc: Area under the ROC curve for the training or testing set;
3	0.94127	0.882353	0.846154	0.772727	95.2	83.3	80	96.2	88.9	69.2	66.7	90		acc_train/ acc_test: Accuracy of the training set or testing set;
4	0.928571	0.862745	0.820513	0.772727	95.2	80	76.9	96	88.9	69.2	66.7	90		Sens_train / Sens_test: Sensitivity (recall) for training or testing set
5	0.930159	0.843137	0.777778	0.727273	100	73.3	72.4	100	100	53.8	60	100		Spec_train / Spec_test: Specificity for training or testing set;
6	0.922222	0.862745	0.863248	0.818182	71.4	96.7	93.8	82.9	88.9	76.9	72.7	90.9		PPV_train / PPV_test:Positive predictive value for training or testing set;
7	0.944444	0.901961	0.717949	0.727273	100	83.3	80.8	100	88.9	61.5	61.5	88.9		NPV_train / NPV_test: Negative predictive value for training or testing set
8	0.957143	0.882353	0.692308	0.727273	100	80	77.8	100	100	53.8	60	100
9	0.939683	0.941176	0.683761	0.681818	90.5	96.7	95	93.5	100	46.2	56.2	100
10	0.912698	0.843137	0.811966	0.772727	85.7	83.3	78.3	89.3	66.7	84.6	75	78.6
11	0.928571	0.882353	0.74359	0.772727	81	93.3	89.5	87.5	88.9	69.2	66.7	90
12	0.920635	0.843137	0.846154	0.818182	90.5	80	76	92.3	77.8	84.6	77.8	84.6
13	0.893651	0.823529	0.871795	0.863636	76.2	86.7	80	83.9	100	76.9	75	100
14	0.915873	0.803922	0.709402	0.681818	100	66.7	67.7	100	77.8	61.5	58.3	80
15	0.944444	0.882353	0.700855	0.681818	100	80	77.8	100	77.8	61.5	58.3	80
16	0.904762	0.823529	0.837607	0.818182	90.5	76.7	73.1	92	88.9	76.9	72.7	90.9
17	0.920635	0.823529	0.863248	0.863636	95.2	73.3	71.4	95.7	100	76.9	75	100
18	0.884127	0.843137	0.888889	0.863636	90.5	80	76	92.3	77.8	92.3	87.5	85.7
19	0.947619	0.921569	0.700855	0.727273	100	86.7	84	100	66.7	76.9	66.7	76.9
20	0.938095	0.862745	0.692308	0.727273	100	76.7	75	100	55.6	84.6	71.4	73.3
21	0.877778	0.803922	0.923077	0.909091	100	66.7	67.7	100	77.8	100	100	86.7
22	0.903175	0.823529	0.837607	0.772727	81	83.3	77.3	86.2	100	61.5	64.3	100
23	0.865079	0.803922	0.923077	0.863636	90.5	73.3	70.4	91.7	100	76.9	75	100
24	0.915873	0.862745	0.846154	0.772727	100	76.7	75	100	100	61.5	64.3	100
25	0.895238	0.843137	0.888889	0.863636	95.2	76.7	74.1	95.8	88.9	84.6	80	91.7
26	0.938095	0.882353	0.803419	0.818182	95.2	83.3	80	96.2	77.8	84.6	77.8	84.6
27	0.968254	0.921569	0.606838	0.727273	95.2	90	87	96.4	77.8	69.2	63.6	81.8
28	0.925397	0.862745	0.803419	0.772727	95.2	80	76.9	96	100	61.5	64.3	100
29	0.915873	0.843137	0.854701	0.772727	95.2	76.7	74.1	95.8	100	61.5	64.3	100
30	0.926984	0.862745	0.769231	0.772727	81	90	85	87.1	66.7	84.6	75	78.6
31	0.974603	0.941176	0.623932	0.681818	90.5	96.7	95	93.5	77.8	61.5	58.3	80
32	0.946032	0.862745	0.726496	0.727273	95.2	80	76.9	96	77.8	69.2	63.6	81.8
33	0.957143	0.901961	0.735043	0.772727	90.5	90	86.4	93.1	77.8	76.9	70	83.3
34	0.880952	0.784314	0.897436	0.863636	95.2	66.7	66.7	95.2	100	76.9	75	100
35	0.930159	0.901961	0.880342	0.863636	81	96.7	94.4	87.9	100	76.9	75	100
36	0.925397	0.862745	0.74359	0.727273	85.7	86.7	81.8	89.7	77.8	69.2	63.6	81.8
37	0.957143	0.960784	0.683761	0.727273	95.2	96.7	95.2	96.7	100	53.8	60	100
38	0.903175	0.823529	0.888889	0.863636	95.2	73.3	71.4	95.7	100	76.9	75	100
39	0.925397	0.862745	0.786325	0.772727	85.7	86.7	81.8	89.7	77.8	76.9	70	83.3
40	0.9	0.843137	0.863248	0.863636	85.7	83.3	78.3	89.3	100	76.9	75	100
41	0.887302	0.843137	0.888889	0.863636	81	86.7	81	86.7	100	76.9	75	100
42	0.906349	0.843137	0.888889	0.909091	90.5	80	76	92.3	88.9	92.3	88.9	92.3
43	0.915873	0.862745	0.82906	0.772727	90.5	83.3	79.2	92.6	88.9	69.2	66.7	90
44	0.871429	0.803922	0.957265	0.909091	90.5	73.3	70.4	91.7	100	84.6	81.8	100
45	0.949206	0.882353	0.777778	0.727273	85.7	90	85.7	90	88.9	61.5	61.5	88.9
46	0.942857	0.901961	0.786325	0.772727	100	83.3	80.8	100	88.9	69.2	66.7	90
47	0.906349	0.803922	0.880342	0.863636	100	66.7	67.7	100	100	76.9	75	100
48	0.893651	0.823529	0.91453	0.863636	100	70	70	100	88.9	84.6	80	91.7
49	0.91746	0.882353	0.82906	0.772727	100	80	77.8	100	88.9	69.2	66.7	90
50	0.938095	0.882353	0.837607	0.818182	90.5	86.7	82.6	92.9	77.8	84.6	77.8	84.6
51	0.953968	0.941176	0.717949	0.772727	95.2	93.3	90.9	96.6	77.8	76.9	70	83.3
52	0.880952	0.784314	0.923077	0.863636	95.2	66.7	66.7	95.2	100	76.9	75	100
53	0.904762	0.862745	0.803419	0.772727	85.7	86.7	81.8	89.7	77.8	76.9	70	83.3
54	0.968254	0.941176	0.777778	0.727273	90.5	96.7	95	93.5	100	53.8	60	100
55	0.87619	0.823529	0.888889	0.909091	61.9	96.7	92.9	78.4	100	84.6	81.8	100
56	0.871429	0.823529	0.931624	0.863636	90.5	76.7	73.1	92	88.9	84.6	80	91.7
57	0.931746	0.882353	0.777778	0.772727	90.5	86.7	82.6	92.9	88.9	69.2	66.7	90
58	0.911111	0.843137	0.888889	0.818182	90.5	80	76	92.3	100	69.2	69.2	100
59	0.893651	0.862745	0.905983	0.818182	95.2	80	76.9	96	100	69.2	69.2	100
60	0.904762	0.882353	0.820513	0.727273	85.7	90	85.7	90	100	53.8	60	100
61	0.896825	0.843137	0.931624	0.909091	71.4	93.3	88.2	82.4	100	84.6	81.8	100
62	0.884127	0.862745	0.888889	0.863636	90.5	83.3	79.2	92.6	66.7	100	100	81.2
63	0.931746	0.862745	0.769231	0.772727	81	90	85	87.1	88.9	69.2	66.7	90
64	0.901587	0.862745	0.794872	0.818182	90.5	83.3	79.2	92.6	66.7	92.3	85.7	80
65	0.950794	0.901961	0.683761	0.681818	76.2	100	100	85.7	100	46.2	56.2	100
66	0.94127	0.921569	0.726496	0.727273	95.2	90	87	96.4	66.7	76.9	66.7	76.9
67	0.915873	0.862745	0.837607	0.818182	85.7	86.7	81.8	89.7	100	69.2	69.2	100
68	0.965079	0.960784	0.649573	0.681818	95.2	96.7	95.2	96.7	66.7	69.2	60	75
69	0.903175	0.843137	0.854701	0.772727	90.5	80	76	92.3	100	61.5	64.3	100
70	0.871429	0.823529	0.923077	0.863636	90.5	76.7	73.1	92	100	76.9	75	100
71	0.920635	0.843137	0.82906	0.818182	100	73.3	72.4	100	100	69.2	69.2	100
72	0.92381	0.862745	0.897436	0.863636	71.4	96.7	93.8	82.9	77.8	92.3	87.5	85.7
73	0.926984	0.882353	0.752137	0.727273	90.5	86.7	82.6	92.9	100	53.8	60	100
74	0.965079	0.901961	0.777778	0.818182	95.2	86.7	83.3	96.3	55.6	100	100	76.5
75	0.912698	0.823529	0.863248	0.863636	95.2	73.3	71.4	95.7	88.9	84.6	80	91.7
76	0.944444	0.921569	0.726496	0.727273	95.2	90	87	96.4	55.6	84.6	71.4	73.3
77	0.912698	0.843137	0.854701	0.863636	81	86.7	81	86.7	100	76.9	75	100
78	0.92381	0.862745	0.769231	0.727273	100	76.7	75	100	100	53.8	60	100
79	0.909524	0.843137	0.880342	0.909091	95.2	76.7	74.1	95.8	100	84.6	81.8	100
80	0.884127	0.784314	0.888889	0.863636	90.5	70	67.9	91.3	100	76.9	75	100
81	0.91746	0.843137	0.863248	0.818182	95.2	76.7	74.1	95.8	55.6	100	100	76.5
82	0.926984	0.843137	0.811966	0.772727	100	73.3	72.4	100	88.9	69.2	66.7	90
83	0.947619	0.921569	0.769231	0.772727	95.2	90	87	96.4	88.9	69.2	66.7	90
84	0.947619	0.901961	0.803419	0.772727	95.2	86.7	83.3	96.3	77.8	76.9	70	83.3
85	0.919048	0.843137	0.846154	0.818182	95.2	76.7	74.1	95.8	77.8	84.6	77.8	84.6
86	0.942857	0.901961	0.641026	0.636364	81	96.7	94.4	87.9	100	38.5	52.9	100
87	0.895238	0.843137	0.923077	0.909091	85.7	83.3	78.3	89.3	100	84.6	81.8	100
88	0.919048	0.882353	0.82906	0.863636	85.7	90	85.7	90	88.9	84.6	80	91.7
89	0.901587	0.862745	0.82906	0.818182	95.2	80	76.9	96	66.7	92.3	85.7	80
90	0.931746	0.882353	0.752137	0.727273	81	93.3	89.5	87.5	77.8	69.2	63.6	81.8
91	0.91746	0.823529	0.863248	0.818182	95.2	73.3	71.4	95.7	88.9	76.9	72.7	90.9
92	0.922222	0.882353	0.82906	0.772727	95.2	83.3	80	96.2	100	61.5	64.3	100
93	0.957143	0.921569	0.74359	0.727273	95.2	90	87	96.4	88.9	61.5	61.5	88.9
94	0.931746	0.882353	0.880342	0.772727	76.2	96.7	94.1	85.3	100	61.5	64.3	100
95	0.898413	0.784314	0.91453	0.863636	100	63.3	65.6	100	66.7	100	100	81.2
96	0.922222	0.882353	0.794872	0.818182	95.2	83.3	80	96.2	66.7	92.3	85.7	80
97	0.933333	0.882353	0.820513	0.727273	95.2	83.3	80	96.2	100	53.8	60	100
98	0.887302	0.803922	0.871795	0.909091	100	66.7	67.7	100	88.9	92.3	88.9	92.3
99	0.912698	0.843137	0.82906	0.772727	90.5	80	76	92.3	77.8	76.9	70	83.3
100	0.931746	0.882353	0.82906	0.818182	85.7	90	85.7	90	55.6	100	100	76.5

## Sheet: Supplementary Table 5E
Table S5E: Integrated Discrimination Improvement (IDI)-based comparison of metabolite plus clinical feature model vs. clinical-only model of MTX+LEF across coverged Iterations.
training set				testing set
iteration	IDI	Confidence Interval (95%)	p value	iteration	IDI	Confidence Interval (95%)	p value
1	0.2951	0.2121 - 0.3781	0	1	0.2086	0.041 - 0.3762	0.01472
2	0.2442	0.1692 - 0.3191	0	2	0.1403	-0.0096 - 0.2902	0.06656
3	0.4246	0.329 - 0.5202	0	3	0.3257	0.0863 - 0.5652	0.00768
4	0.3356	0.2403 - 0.4308	0	4	0.1586	-0.0229 - 0.34	0.08673
5	0.3444	0.2465 - 0.4422	0	5	0.2261	0.0169 - 0.4353	0.03412
6	0.3292	0.2301 - 0.4282	0	6	0.2257	0.0319 - 0.4196	0.02247
7	0.3831	0.2948 - 0.4713	0	7	0.1573	-0.0044 - 0.3189	0.05654
8	0.4035	0.3046 - 0.5023	0	8	0.1174	-0.0995 - 0.3344	0.28874
9	0.3187	0.2203 - 0.417	0	9	0.1411	-0.0281 - 0.3103	0.10214
10	0.3299	0.2363 - 0.4235	0	10	0.1967	0.0302 - 0.3633	0.02058
11	0.2857	0.194 - 0.3774	0	11	0.096	-0.0559 - 0.2478	0.21542
12	0.2611	0.1704 - 0.3518	0	12	0.3081	0.1355 - 0.4806	0.00047
13	0.1719	0.0971 - 0.2467	1e-05	13	0.244	0.1515 - 0.3364	0
14	0.3761	0.2741 - 0.478	0	14	0.0413	-0.172 - 0.2545	0.70442
15	0.4158	0.3236 - 0.5079	0	15	0.1127	-0.066 - 0.2914	0.21656
16	0.1845	0.1098 - 0.2591	0	16	0.2196	0.1198 - 0.3194	2e-05
17	0.198	0.1216 - 0.2743	0	17	0.2451	0.0959 - 0.3942	0.00128
18	0.1256	0.0613 - 0.1899	0.00013	18	0.2012	0.133 - 0.2693	0
19	0.2431	0.1669 - 0.3194	0	19	0.1514	-0.014 - 0.3168	0.07287
20	0.2207	0.1344 - 0.307	0	20	0.1446	-0.0024 - 0.2915	0.05381
21	0.2389	0.1619 - 0.3159	0	21	0.2223	0.1173 - 0.3274	3e-05
22	0.181	0.1077 - 0.2544	0	22	0.1899	0.0447 - 0.3351	0.01036
23	0.187	0.1188 - 0.2553	0	23	0.3439	0.2271 - 0.4606	0
24	0.2225	0.1462 - 0.2988	0	24	0.172	0.0489 - 0.2951	0.00616
25	0.265	0.1823 - 0.3477	0	25	0.2143	0.0696 - 0.3591	0.00371
26	0.2519	0.1671 - 0.3367	0	26	0.2663	0.0874 - 0.4453	0.00353
27	0.3916	0.2952 - 0.4879	0	27	0.1012	-0.068 - 0.2705	0.24114
28	0.2869	0.2077 - 0.3661	0	28	0.1647	0.0384 - 0.291	0.01058
29	0.2193	0.1318 - 0.3068	0	29	0.2685	0.1175 - 0.4196	0.00049
30	0.2122	0.1275 - 0.297	0	30	0.1559	0.0348 - 0.277	0.01162
31	0.5543	0.4631 - 0.6455	0	31	0.0613	-0.2214 - 0.3441	0.67065
32	0.4342	0.3354 - 0.5331	0	32	0.1119	-0.0839 - 0.3078	0.26247
33	0.3174	0.2269 - 0.4079	0	33	0.2825	0.057 - 0.508	0.01407
34	0.1773	0.108 - 0.2467	0	34	0.2476	0.1377 - 0.3575	1e-05
35	0.3023	0.2054 - 0.3992	0	35	0.303	0.098 - 0.508	0.00377
36	0.1692	0.0824 - 0.256	0.00013	36	0.2478	0.1375 - 0.3582	1e-05
37	0.3873	0.2949 - 0.4798	0	37	0.1068	-0.096 - 0.3096	0.30204
38	0.2519	0.1702 - 0.3336	0	38	0.1878	0.0566 - 0.319	0.00502
39	0.3169	0.2232 - 0.4105	0	39	0.1963	0.0334 - 0.3593	0.01822
40	0.2301	0.1458 - 0.3144	0	40	0.2728	0.1464 - 0.3993	2e-05
41	0.2197	0.1411 - 0.2983	0	41	0.2249	0.0933 - 0.3565	0.00081
42	0.2104	0.1382 - 0.2826	0	42	0.2328	0.1185 - 0.3471	7e-05
43	0.2856	0.2034 - 0.3677	0	43	0.1936	0.0366 - 0.3506	0.01564
44	0.1952	0.1262 - 0.2641	0	44	0.2353	0.1528 - 0.3177	0
45	0.337	0.2496 - 0.4243	0	45	0.1804	0.0218 - 0.339	0.02577
46	0.35	0.2589 - 0.4411	0	46	0.1674	-0.0011 - 0.3359	0.05157
47	0.2133	0.1386 - 0.2879	0	47	0.1957	0.1148 - 0.2766	0
48	0.234	0.1568 - 0.3112	0	48	0.2116	0.1048 - 0.3184	0.0001
49	0.2949	0.2152 - 0.3746	0	49	0.1516	-0.0424 - 0.3457	0.12565
50	0.3179	0.223 - 0.4128	0	50	0.1719	-0.0014 - 0.3451	0.05182
51	0.3072	0.2183 - 0.3961	0	51	0.2179	0.0219 - 0.4138	0.02931
52	0.1688	0.1034 - 0.2342	0	52	0.2095	0.094 - 0.3249	0.00038
53	0.1368	0.0714 - 0.2021	4e-05	53	0.1779	0.0742 - 0.2815	0.00077
54	0.4801	0.3825 - 0.5776	0	54	0.2234	-0.045 - 0.4918	0.10285
55	0.1436	0.0762 - 0.2111	3e-05	55	0.2343	0.0962 - 0.3724	0.00088
56	0.1601	0.0835 - 0.2367	4e-05	56	0.2782	0.1601 - 0.3963	0
57	0.195	0.1096 - 0.2803	1e-05	57	0.2786	0.116 - 0.4412	0.00078
58	0.2813	0.2 - 0.3627	0	58	0.2761	0.1135 - 0.4388	0.00088
59	0.2451	0.1687 - 0.3214	0	59	0.2487	0.1198 - 0.3777	0.00016
60	0.2256	0.1424 - 0.3089	0	60	0.2103	0.0874 - 0.3332	0.00079
61	0.2392	0.1568 - 0.3217	0	61	0.2251	0.1018 - 0.3485	0.00035
62	0.2821	0.1929 - 0.3713	0	62	0.1723	0.0355 - 0.3092	0.01355
63	0.2768	0.1874 - 0.3662	0	63	0.2457	0.0588 - 0.4326	0.00996
64	0.2022	0.1257 - 0.2786	0	64	0.1781	0.0628 - 0.2934	0.00247
65	0.3873	0.2982 - 0.4765	0	65	0.0796	-0.0966 - 0.2558	0.37603
66	0.3231	0.2276 - 0.4186	0	66	0.1319	-0.0479 - 0.3117	0.15038
67	0.2953	0.2078 - 0.3828	0	67	0.1884	0.0567 - 0.3201	0.00505
68	0.4167	0.3157 - 0.5177	0	68	0.1459	-0.0706 - 0.3623	0.18651
69	0.2029	0.1268 - 0.2791	0	69	0.1998	0.1004 - 0.2992	8e-05
70	0.2074	0.1299 - 0.285	0	70	0.2055	0.0858 - 0.3252	0.00077
71	0.2879	0.2056 - 0.3701	0	71	0.1867	0.0327 - 0.3406	0.01746
72	0.3691	0.2725 - 0.4656	0	72	0.3664	0.1633 - 0.5695	0.00041
73	0.2656	0.1841 - 0.3471	0	73	0.1396	-0.0181 - 0.2974	0.08277
74	0.5104	0.3985 - 0.6222	0	74	0.2012	-0.0273 - 0.4297	0.08441
75	0.2514	0.1704 - 0.3323	0	75	0.1959	0.044 - 0.3478	0.01149
76	0.3077	0.2068 - 0.4087	0	76	0.1478	-0.0055 - 0.3011	0.05887
77	0.2966	0.2066 - 0.3867	0	77	0.2182	0.0544 - 0.382	0.00901
78	0.2827	0.1943 - 0.371	0	78	0.1691	0.0351 - 0.303	0.01335
79	0.1961	0.1224 - 0.2697	0	79	0.2631	0.12 - 0.4062	0.00031
80	0.192	0.1119 - 0.2721	0	80	0.167	0.0405 - 0.2935	0.00967
81	0.3188	0.2316 - 0.406	0	81	0.2416	0.0852 - 0.398	0.00246
82	0.3836	0.292 - 0.4752	0	82	0.2096	0.0356 - 0.3836	0.01821
83	0.4291	0.34 - 0.5182	0	83	0.17	-0.034 - 0.3741	0.1024
84	0.2961	0.2039 - 0.3883	0	84	0.2624	0.0277 - 0.4971	0.02845
85	0.2402	0.1539 - 0.3265	0	85	0.2217	0.0869 - 0.3564	0.00127
86	0.287	0.1939 - 0.38	0	86	0.1027	-0.0817 - 0.2872	0.27495
87	0.2626	0.1821 - 0.3431	0	87	0.2577	0.1478 - 0.3677	0
88	0.2906	0.2107 - 0.3705	0	88	0.155	0.0114 - 0.2986	0.03437
89	0.266	0.1872 - 0.3447	0	89	0.2373	0.0871 - 0.3875	0.00196
90	0.3118	0.2242 - 0.3993	0	90	0.1858	0.0236 - 0.348	0.02474
91	0.3034	0.2116 - 0.3952	0	91	0.2669	0.1213 - 0.4125	0.00033
92	0.1606	0.0768 - 0.2444	0.00017	92	0.2427	0.101 - 0.3844	0.00079
93	0.3579	0.2617 - 0.4541	0	93	0.2343	0.0269 - 0.4417	0.02682
94	0.3516	0.2619 - 0.4413	0	94	0.3149	0.1479 - 0.4818	0.00022
95	0.2333	0.1504 - 0.3163	0	95	0.2059	0.0905 - 0.3213	0.00047
96	0.2566	0.1826 - 0.3307	0	96	0.1921	-0.0036 - 0.3878	0.0544
97	0.3122	0.2272 - 0.3972	0	97	0.2439	0.0516 - 0.4363	0.01295
98	0.235	0.1665 - 0.3036	0	98	0.2735	0.1349 - 0.4121	0.00011
99	0.212	0.1403 - 0.2838	0	99	0.2173	0.087 - 0.3476	0.00108
100	0.3298	0.2329 - 0.4268	0	100	0.2298	0.0558 - 0.4037	0.00963

## Sheet: Supplementary Table 5F
Table S5F: Area Under the Curve and Performance Metrics of the Ridge Model of MTX+HCQ based on 2 clinical features in Training and Testing Datasets Across Coverged Iterations.
Iteration	train_auc	acc_train	test_auc	acc_test	Sens_train	Spec_train	PPV_train	NPV_train	Sens_test	Spec_test	PPV_test	NPV_test
1	0.842105	0.818182	0.791667	0.785714	85.7	78.9	75	88.2	66.7	87.5	80	77.8		Glossary of Abbreviations
2	0.825188	0.818182	0.75	0.785714	85.7	78.9	75	88.2	83.3	75	71.4	85.7		train_auc/ test_auc: Area under the ROC curve for the training or testing set;
3	0.81015	0.787879	0.916667	0.857143	71.4	84.2	76.9	80	100	75	75	100		acc_train/ acc_test: Accuracy of the training set or testing set;
4	0.832707	0.818182	0.75	0.785714	78.6	84.2	78.6	84.2	83.3	75	71.4	85.7		Sens_train / Sens_test: Sensitivity (recall) for training or testing set
5	0.757519	0.757576	0.895833	0.857143	71.4	78.9	71.4	78.9	100	75	75	100		Spec_train / Spec_test: Specificity for training or testing set;
6	0.855263	0.878788	0.583333	0.642857	78.6	94.7	91.7	85.7	83.3	50	55.6	80		PPV_train / PPV_test:Positive predictive value for training or testing set;
8	0.825188	0.787879	0.75	0.857143	85.7	73.7	70.6	87.5	66.7	100	100	80		NPV_train / NPV_test: Negative predictive value for training or testing set
10	0.821429	0.818182	0.770833	0.785714	78.6	84.2	78.6	84.2	83.3	75	71.4	85.7
11	0.808271	0.787879	0.916667	0.857143	71.4	84.2	76.9	80	100	75	75	100
12	0.746241	0.757576	0.979167	0.928571	71.4	78.9	71.4	78.9	100	87.5	85.7	100
14	0.904135	0.909091	0.645833	0.714286	85.7	94.7	92.3	90	66.7	75	66.7	75
15	0.855263	0.848485	0.6875	0.857143	85.7	84.2	80	88.9	66.7	100	100	80
17	0.857143	0.848485	0.6875	0.714286	85.7	84.2	80	88.9	66.7	75	66.7	75
19	0.857143	0.818182	0.6875	0.785714	85.7	78.9	75	88.2	66.7	87.5	80	77.8
20	0.815789	0.818182	0.833333	0.785714	78.6	84.2	78.6	84.2	83.3	75	71.4	85.7
21	0.900376	0.878788	0.666667	0.785714	85.7	89.5	85.7	89.5	66.7	87.5	80	77.8
23	0.853383	0.818182	0.708333	0.785714	85.7	78.9	75	88.2	66.7	87.5	80	77.8
24	0.951128	0.909091	0.458333	0.642857	100	84.2	82.4	100	16.7	100	100	61.5
25	0.87218	0.848485	0.635417	0.714286	92.9	78.9	76.5	93.8	50	87.5	75	70
26	0.819549	0.787879	0.8125	0.857143	85.7	73.7	70.6	87.5	66.7	100	100	80
27	0.819549	0.787879	0.791667	0.857143	78.6	78.9	73.3	83.3	83.3	87.5	83.3	87.5
28	0.804511	0.818182	0.833333	0.857143	78.6	84.2	78.6	84.2	83.3	87.5	83.3	87.5
30	0.81203	0.787879	0.833333	0.857143	85.7	73.7	70.6	87.5	66.7	100	100	80
31	0.870301	0.878788	0.666667	0.785714	85.7	89.5	85.7	89.5	50	100	100	72.7
32	0.87782	0.848485	0.604167	0.714286	92.9	78.9	76.5	93.8	50	87.5	75	70
33	0.842105	0.818182	0.770833	0.785714	85.7	78.9	75	88.2	66.7	87.5	80	77.8
34	0.887218	0.848485	0.635417	0.714286	92.9	78.9	76.5	93.8	50	87.5	75	70
35	0.793233	0.757576	0.854167	0.928571	78.6	73.7	68.8	82.4	83.3	100	100	88.9
37	0.834586	0.818182	0.770833	0.785714	78.6	84.2	78.6	84.2	83.3	75	71.4	85.7
38	0.723684	0.727273	1	1	71.4	73.7	66.7	77.8	100	100	100	100
39	0.832707	0.848485	0.6875	0.714286	78.6	89.5	84.6	85	83.3	62.5	62.5	83.3
40	0.81391	0.818182	0.770833	0.785714	71.4	89.5	83.3	81	100	62.5	66.7	100
41	0.832707	0.818182	0.708333	0.785714	78.6	84.2	78.6	84.2	83.3	75	71.4	85.7
42	0.887218	0.848485	0.625	0.785714	85.7	84.2	80	88.9	66.7	87.5	80	77.8
43	0.793233	0.757576	0.875	0.928571	78.6	73.7	68.8	82.4	83.3	100	100	88.9
46	0.778195	0.818182	0.895833	0.857143	78.6	84.2	78.6	84.2	83.3	87.5	83.3	87.5
47	0.774436	0.787879	0.916667	0.928571	78.6	78.9	73.3	83.3	83.3	100	100	88.9
48	0.787594	0.787879	0.833333	0.857143	71.4	84.2	76.9	80	100	75	75	100
51	0.853383	0.818182	0.770833	0.785714	85.7	78.9	75	88.2	66.7	87.5	80	77.8
52	0.890977	0.878788	0.708333	0.785714	85.7	89.5	85.7	89.5	50	100	100	72.7
54	0.815789	0.818182	0.833333	0.857143	85.7	78.9	75	88.2	66.7	100	100	80
55	0.913534	0.878788	0.520833	0.714286	92.9	84.2	81.2	94.1	50	87.5	75	70
56	0.81391	0.818182	0.791667	0.785714	78.6	84.2	78.6	84.2	83.3	75	71.4	85.7
57	0.849624	0.848485	0.708333	0.857143	85.7	84.2	80	88.9	66.7	100	100	80
58	0.821429	0.818182	0.770833	0.785714	78.6	84.2	78.6	84.2	83.3	75	71.4	85.7
59	0.883459	0.848485	0.625	0.714286	85.7	84.2	80	88.9	66.7	75	66.7	75
60	0.81203	0.787879	0.75	0.857143	85.7	73.7	70.6	87.5	66.7	100	100	80
61	0.757519	0.787879	0.916667	0.857143	78.6	78.9	73.3	83.3	83.3	87.5	83.3	87.5
62	0.840226	0.848485	0.708333	0.785714	78.6	89.5	84.6	85	83.3	75	71.4	85.7
63	0.842105	0.818182	0.854167	0.857143	78.6	84.2	78.6	84.2	83.3	87.5	83.3	87.5
64	0.857143	0.848485	0.71875	0.857143	85.7	84.2	80	88.9	66.7	100	100	80
66	0.842105	0.848485	0.75	0.785714	85.7	84.2	80	88.9	66.7	87.5	80	77.8
67	0.738722	0.727273	1	1	71.4	73.7	66.7	77.8	100	100	100	100
69	0.783835	0.787879	0.895833	0.857143	78.6	78.9	73.3	83.3	100	75	75	100
70	0.808271	0.787879	0.8125	0.857143	78.6	78.9	73.3	83.3	83.3	87.5	83.3	87.5
72	0.838346	0.818182	0.75	0.785714	85.7	78.9	75	88.2	66.7	87.5	80	77.8
73	0.821429	0.818182	0.854167	0.857143	78.6	84.2	78.6	84.2	83.3	87.5	83.3	87.5
74	0.776316	0.757576	0.958333	0.928571	78.6	73.7	68.8	82.4	83.3	100	100	88.9
75	0.804511	0.787879	0.833333	0.857143	78.6	78.9	73.3	83.3	83.3	87.5	83.3	87.5
76	0.806391	0.818182	0.895833	0.857143	71.4	89.5	83.3	81	100	75	75	100
78	0.828947	0.848485	0.8125	0.785714	78.6	89.5	84.6	85	83.3	75	71.4	85.7
79	0.847744	0.818182	0.729167	0.785714	85.7	78.9	75	88.2	66.7	87.5	80	77.8
81	0.719925	0.727273	1	1	71.4	73.7	66.7	77.8	100	100	100	100
82	0.866541	0.909091	0.8125	0.857143	85.7	94.7	92.3	90	66.7	100	100	80
83	0.906015	0.848485	0.604167	0.714286	100	73.7	73.7	100	33.3	100	100	66.7
84	0.778195	0.757576	0.875	0.928571	78.6	73.7	68.8	82.4	83.3	100	100	88.9
85	0.796992	0.787879	0.875	0.857143	78.6	78.9	73.3	83.3	83.3	87.5	83.3	87.5
86	0.808271	0.787879	0.802083	0.857143	78.6	78.9	73.3	83.3	83.3	87.5	83.3	87.5
87	0.845865	0.848485	0.729167	0.785714	85.7	84.2	80	88.9	66.7	87.5	80	77.8
88	0.81391	0.818182	0.791667	0.785714	78.6	84.2	78.6	84.2	83.3	75	71.4	85.7
89	0.75	0.727273	0.916667	0.928571	71.4	73.7	66.7	77.8	100	87.5	85.7	100
90	0.804511	0.818182	0.833333	0.785714	71.4	89.5	83.3	81	100	62.5	66.7	100
91	0.894737	0.848485	0.625	0.714286	85.7	84.2	80	88.9	66.7	75	66.7	75
92	0.830827	0.818182	0.791667	0.785714	78.6	84.2	78.6	84.2	83.3	75	71.4	85.7
93	0.868421	0.848485	0.78125	0.785714	85.7	84.2	80	88.9	66.7	87.5	80	77.8
95	0.906015	0.878788	0.572917	0.642857	92.9	84.2	81.2	94.1	50	75	60	66.7
96	0.847744	0.848485	0.6875	0.714286	78.6	89.5	84.6	85	83.3	62.5	62.5	83.3
97	0.868421	0.848485	0.729167	0.785714	85.7	84.2	80	88.9	50	100	100	72.7
98	0.825188	0.787879	0.854167	0.857143	78.6	78.9	73.3	83.3	83.3	87.5	83.3	87.5
99	0.840226	0.848485	0.770833	0.785714	85.7	84.2	80	88.9	83.3	75	71.4	85.7
100	0.787594	0.757576	0.895833	0.928571	78.6	73.7	68.8	82.4	83.3	100	100	88.9

## Sheet: Supplementary Table 5G
Table S5G: Area Under the Curve and Performance Metrics of the Ridge Model of MTX+HCQ based on 2 clinical and top 6 metabolite features in Training and Testing Datasets Across Coverged Iterations.
Iteration	train_auc	acc_train	test_auc	acc_test	Sens_train	Spec_train	PPV_train	NPV_train	Sens_test	Spec_test	PPV_test	NPV_test
1	0.969925	0.939394	0.916667	0.928571	92.9	94.7	92.9	94.7	100	87.5	85.7	100		Glossary of Abbreviations
2	0.966165	0.939394	0.895833	0.928571	92.9	94.7	92.9	94.7	83.3	100	100	88.9		train_auc/ test_auc: Area under the ROC curve for the training or testing set;
3	0.988722	0.969697	0.895833	0.857143	92.9	100	100	95	83.3	87.5	83.3	87.5		acc_train/ acc_test: Accuracy of the training set or testing set;
4	0.969925	0.909091	0.833333	0.857143	92.9	89.5	86.7	94.4	83.3	87.5	83.3	87.5		Sens_train / Sens_test: Sensitivity (recall) for training or testing set
5	0.977444	0.969697	0.895833	0.928571	100	94.7	93.3	100	83.3	100	100	88.9		Spec_train / Spec_test: Specificity for training or testing set;
6	0.984962	0.969697	0.854167	0.857143	100	94.7	93.3	100	100	75	75	100		PPV_train / PPV_test:Positive predictive value for training or testing set;
8	0.981203	0.969697	0.916667	0.928571	100	94.7	93.3	100	83.3	100	100	88.9		NPV_train / NPV_test: Negative predictive value for training or testing set
10	0.984962	0.969697	0.958333	0.928571	92.9	100	100	95	83.3	100	100	88.9
11	0.954887	0.909091	0.958333	0.928571	92.9	89.5	86.7	94.4	83.3	100	100	88.9
12	0.973684	0.939394	0.979167	0.928571	92.9	94.7	92.9	94.7	100	87.5	85.7	100
14	0.984962	0.939394	0.916667	0.928571	92.9	94.7	92.9	94.7	100	87.5	85.7	100
15	0.966165	0.909091	0.9375	0.928571	92.9	89.5	86.7	94.4	83.3	100	100	88.9
17	0.984962	0.939394	0.895833	0.857143	100	89.5	87.5	100	83.3	87.5	83.3	87.5
19	0.992481	0.969697	0.833333	0.857143	100	94.7	93.3	100	66.7	100	100	80
20	0.962406	0.939394	0.916667	0.928571	92.9	94.7	92.9	94.7	83.3	100	100	88.9
21	0.981203	0.939394	0.833333	0.785714	92.9	94.7	92.9	94.7	100	62.5	66.7	100
23	0.981203	0.969697	0.9375	0.857143	100	94.7	93.3	100	100	75	75	100
24	0.977444	0.939394	0.729167	0.714286	92.9	94.7	92.9	94.7	66.7	75	66.7	75
25	0.984962	0.969697	0.916667	0.857143	92.9	100	100	95	100	75	75	100
26	0.947368	0.878788	0.916667	0.928571	92.9	84.2	81.2	94.1	83.3	100	100	88.9
27	0.962406	0.909091	0.916667	0.857143	100	84.2	82.4	100	83.3	87.5	83.3	87.5
28	0.951128	0.939394	0.958333	0.928571	100	89.5	87.5	100	100	87.5	85.7	100
30	0.943609	0.909091	0.979167	0.928571	92.9	89.5	86.7	94.4	100	87.5	85.7	100
31	0.988722	0.969697	0.916667	0.857143	92.9	100	100	95	100	75	75	100
32	0.977444	0.939394	0.916667	0.857143	92.9	94.7	92.9	94.7	83.3	87.5	83.3	87.5
33	0.962406	0.878788	0.979167	0.928571	100	78.9	77.8	100	100	87.5	85.7	100
34	0.984962	0.939394	0.916667	0.928571	100	89.5	87.5	100	100	87.5	85.7	100
35	0.977444	0.969697	0.895833	0.928571	100	94.7	93.3	100	83.3	100	100	88.9
37	0.973684	0.939394	0.895833	0.857143	92.9	94.7	92.9	94.7	83.3	87.5	83.3	87.5
38	0.951128	0.939394	0.958333	0.928571	92.9	94.7	92.9	94.7	83.3	100	100	88.9
39	0.973684	0.939394	0.916667	0.857143	92.9	94.7	92.9	94.7	100	75	75	100
40	0.984962	0.969697	0.75	0.785714	92.9	100	100	95	50	100	100	72.7
41	0.966165	0.939394	0.9375	0.928571	92.9	94.7	92.9	94.7	100	87.5	85.7	100
42	0.977444	0.939394	0.895833	0.857143	100	89.5	87.5	100	83.3	87.5	83.3	87.5
43	0.988722	0.969697	0.979167	0.928571	100	94.7	93.3	100	100	87.5	85.7	100
46	0.951128	0.939394	0.979167	0.928571	92.9	94.7	92.9	94.7	100	87.5	85.7	100
47	0.977444	0.969697	0.8125	0.785714	92.9	100	100	95	100	62.5	66.7	100
48	0.962406	0.939394	0.916667	0.857143	92.9	94.7	92.9	94.7	100	75	75	100
51	0.996241	0.969697	0.854167	0.785714	100	94.7	93.3	100	100	62.5	66.7	100
52	0.992481	0.969697	0.854167	0.785714	92.9	100	100	95	100	62.5	66.7	100
54	0.962406	0.909091	0.895833	0.928571	92.9	89.5	86.7	94.4	83.3	100	100	88.9
55	0.969925	0.939394	0.833333	0.785714	92.9	94.7	92.9	94.7	100	62.5	66.7	100
56	0.969925	0.969697	0.875	0.857143	92.9	100	100	95	100	75	75	100
57	0.977444	0.969697	0.979167	0.928571	100	94.7	93.3	100	100	87.5	85.7	100
58	0.984962	0.969697	0.895833	0.857143	100	94.7	93.3	100	83.3	87.5	83.3	87.5
59	0.988722	0.969697	0.854167	0.785714	92.9	100	100	95	100	62.5	66.7	100
60	0.966165	0.939394	0.895833	0.928571	92.9	94.7	92.9	94.7	83.3	100	100	88.9
61	0.954887	0.939394	0.958333	0.928571	92.9	94.7	92.9	94.7	83.3	100	100	88.9
62	0.984962	0.969697	0.791667	0.785714	92.9	100	100	95	100	62.5	66.7	100
63	0.973684	0.909091	0.895833	0.857143	92.9	89.5	86.7	94.4	83.3	87.5	83.3	87.5
64	0.969925	0.939394	0.916667	0.857143	100	89.5	87.5	100	83.3	87.5	83.3	87.5
66	0.969925	0.939394	0.916667	0.857143	92.9	94.7	92.9	94.7	100	75	75	100
67	0.962406	0.969697	0.958333	0.928571	92.9	100	100	95	100	87.5	85.7	100
69	0.988722	0.969697	0.958333	0.928571	100	94.7	93.3	100	100	87.5	85.7	100
70	0.962406	0.939394	0.916667	0.857143	92.9	94.7	92.9	94.7	83.3	87.5	83.3	87.5
72	0.984962	0.969697	0.895833	0.857143	92.9	100	100	95	66.7	100	100	80
73	0.977444	0.969697	0.854167	0.857143	92.9	100	100	95	83.3	87.5	83.3	87.5
74	0.977444	0.969697	0.895833	0.928571	100	94.7	93.3	100	83.3	100	100	88.9
75	0.981203	0.939394	0.9375	0.928571	100	89.5	87.5	100	83.3	100	100	88.9
76	0.992481	0.969697	0.916667	0.857143	92.9	100	100	95	100	75	75	100
78	0.981203	0.969697	0.9375	0.928571	92.9	100	100	95	83.3	100	100	88.9
79	0.969925	0.909091	0.979167	0.928571	92.9	89.5	86.7	94.4	100	87.5	85.7	100
81	0.962406	0.969697	0.916667	0.857143	92.9	100	100	95	100	75	75	100
82	0.981203	0.969697	0.958333	0.928571	92.9	100	100	95	83.3	100	100	88.9
83	0.969925	0.939394	0.770833	0.785714	92.9	94.7	92.9	94.7	50	100	100	72.7
84	0.988722	0.939394	0.791667	0.785714	100	89.5	87.5	100	83.3	75	71.4	85.7
85	0.962406	0.939394	0.979167	0.928571	92.9	94.7	92.9	94.7	100	87.5	85.7	100
86	0.954887	0.939394	0.9375	0.928571	92.9	94.7	92.9	94.7	100	87.5	85.7	100
87	0.962406	0.969697	0.854167	0.857143	92.9	100	100	95	100	75	75	100
88	0.962406	0.909091	0.916667	0.928571	92.9	89.5	86.7	94.4	83.3	100	100	88.9
89	0.966165	0.969697	0.8125	0.785714	92.9	100	100	95	83.3	75	71.4	85.7
90	0.969925	0.939394	0.895833	0.857143	100	89.5	87.5	100	83.3	87.5	83.3	87.5
91	0.981203	0.969697	0.8125	0.714286	92.9	100	100	95	100	50	60	100
92	0.977444	0.939394	0.916667	0.857143	92.9	94.7	92.9	94.7	100	75	75	100
93	0.981203	0.939394	0.916667	0.857143	92.9	94.7	92.9	94.7	83.3	87.5	83.3	87.5
95	0.966165	0.939394	0.833333	0.785714	100	89.5	87.5	100	100	62.5	66.7	100
96	0.977444	0.939394	0.833333	0.857143	92.9	94.7	92.9	94.7	100	75	75	100
97	0.977444	0.939394	0.9375	0.928571	92.9	94.7	92.9	94.7	100	87.5	85.7	100
98	0.984962	0.969697	0.854167	0.857143	100	94.7	93.3	100	66.7	100	100	80
99	0.958647	0.939394	0.979167	0.928571	92.9	94.7	92.9	94.7	100	87.5	85.7	100
100	0.984962	0.969697	0.833333	0.857143	100	94.7	93.3	100	66.7	100	100	80

## Sheet: Supplementary Table 5H
Table S5H: Integrated Discrimination Improvement (IDI)-based comparison of metabolite plus clinical feature model vs. clinical-only model of MTX+HCQ across coverged Iterations.
training set				testing set
iteration	IDI	Confidence Interval (95%)	p value	iteration	IDI	Confidence Interval (95%)	p value
1	0.3246	0.1932 - 0.456	0	1	0.1391	-0.0225 - 0.3008	0.09166
2	0.3282	0.205 - 0.4515	0	2	0.2825	-0.0102 - 0.5752	0.05854
3	0.3838	0.2643 - 0.5033	0	3	0.1971	-0.0367 - 0.431	0.09848
4	0.2858	0.167 - 0.4045	0	4	0.152	-0.0989 - 0.4029	0.23501
5	0.4143	0.3054 - 0.5233	0	5	0.3	0.0742 - 0.5258	0.00921
6	0.2719	0.1421 - 0.4018	4e-05	6	0.2133	-0.005 - 0.4317	0.05547
8	0.3346	0.225 - 0.4441	0	8	0.3341	0.0749 - 0.5934	0.01152
10	0.3649	0.2419 - 0.4878	0	10	0.3441	0.13 - 0.5581	0.00163
11	0.2506	0.1405 - 0.3607	1e-05	11	0.3041	0.0516 - 0.5567	0.01826
12	0.4633	0.3357 - 0.5909	0	12	0.3374	0.1371 - 0.5378	0.00096
14	0.2156	0.0949 - 0.3364	0.00046	14	0.2023	-0.0353 - 0.4398	0.09514
15	0.269	0.1532 - 0.3849	1e-05	15	0.3335	0.1717 - 0.4952	5e-05
17	0.3116	0.214 - 0.4091	0	17	0.2727	-0.0212 - 0.5666	0.06896
19	0.3341	0.217 - 0.4512	0	19	0.1953	-0.0378 - 0.4283	0.10057
20	0.3674	0.2454 - 0.4894	0	20	0.3089	0.0649 - 0.553	0.01309
21	0.2333	0.1095 - 0.3571	0.00022	21	0.1855	-0.1174 - 0.4883	0.22996
23	0.326	0.2096 - 0.4425	0	23	0.1617	-0.0727 - 0.3962	0.17632
24	0.1252	0.0334 - 0.217	0.00752	24	0.2189	0.0872 - 0.3505	0.00112
25	0.2859	0.1564 - 0.4153	1e-05	25	0.2157	0.0232 - 0.4082	0.02807
26	0.257	0.1618 - 0.3522	0	26	0.2745	-0.0462 - 0.5952	0.09338
27	0.2091	0.0905 - 0.3277	0.00055	27	0.0979	-0.1136 - 0.3093	0.3644
28	0.2354	0.1157 - 0.3551	0.00012	28	0.1705	0.0692 - 0.2717	0.00097
30	0.2084	0.1134 - 0.3034	2e-05	30	0.1701	0.0093 - 0.331	0.0382
31	0.2755	0.1458 - 0.4052	3e-05	31	0.2444	0.0263 - 0.4625	0.02808
32	0.1911	0.0789 - 0.3033	0.00084	32	0.3096	0.1526 - 0.4666	0.00011
33	0.198	0.1062 - 0.2897	2e-05	33	0.2878	0.1232 - 0.4524	0.00061
34	0.2048	0.1011 - 0.3085	0.00011	34	0.2105	-0.0487 - 0.4697	0.1114
35	0.4199	0.3067 - 0.5331	0	35	0.2248	0.0368 - 0.4128	0.01912
37	0.2837	0.1637 - 0.4037	0	37	0.1155	-0.0505 - 0.2814	0.17256
38	0.3335	0.2184 - 0.4485	0	38	0.2687	0.0986 - 0.4388	0.00196
39	0.2494	0.1303 - 0.3685	4e-05	39	0.3155	0.0894 - 0.5417	0.00625
40	0.3934	0.2562 - 0.5305	0	40	0.0794	-0.1901 - 0.3489	0.56378
41	0.2512	0.1354 - 0.367	2e-05	41	0.2746	0.1027 - 0.4466	0.00174
42	0.224	0.0888 - 0.3592	0.00116	42	0.2585	0.1605 - 0.3566	0
43	0.3995	0.2893 - 0.5096	0	43	0.4296	0.1988 - 0.6605	0.00026
46	0.4156	0.2925 - 0.5386	0	46	0.3646	0.1114 - 0.6178	0.00477
47	0.4855	0.3566 - 0.6144	0	47	0.0205	-0.208 - 0.249	0.86039
48	0.2913	0.1623 - 0.4203	1e-05	48	0.1599	-0.0081 - 0.328	0.06209
51	0.378	0.26 - 0.4959	0	51	0.1405	-0.0897 - 0.3707	0.23156
52	0.2928	0.1809 - 0.4048	0	52	0.2255	0.0503 - 0.4007	0.01166
54	0.26	0.1518 - 0.3682	0	54	0.112	-0.125 - 0.3489	0.35428
55	0.1646	0.0662 - 0.263	0.00105	55	0.2208	0.0916 - 0.35	0.00081
56	0.3391	0.2066 - 0.4715	0	56	0.2506	0.0256 - 0.4756	0.02902
57	0.316	0.1985 - 0.4336	0	57	0.277	0.1071 - 0.4468	0.0014
58	0.3374	0.2129 - 0.4618	0	58	0.2898	0.0614 - 0.5183	0.01288
59	0.2565	0.1299 - 0.3831	7e-05	59	0.2269	0.0622 - 0.3915	0.00692
60	0.3441	0.218 - 0.4702	0	60	0.2573	0.1697 - 0.345	0
61	0.4136	0.283 - 0.5442	0	61	0.3595	0.1041 - 0.6148	0.0058
62	0.3443	0.2062 - 0.4825	0	62	0.1184	-0.0363 - 0.273	0.13349
63	0.343	0.2145 - 0.4715	0	63	0.1662	-0.0753 - 0.4077	0.17735
64	0.1861	0.0716 - 0.3005	0.00144	64	0.0659	-0.1723 - 0.304	0.58775
66	0.2071	0.0837 - 0.3305	0.001	66	0.1707	-0.0582 - 0.3996	0.1438
67	0.4913	0.3585 - 0.6241	0	67	0.1557	-0.0351 - 0.3465	0.10969
69	0.4592	0.363 - 0.5553	0	69	0.3797	0.042 - 0.7175	0.02754
70	0.3449	0.2126 - 0.4771	0	70	0.2236	0.0506 - 0.3965	0.01129
72	0.3263	0.2194 - 0.4332	0	72	0.2019	-0.0731 - 0.4769	0.15023
73	0.3399	0.2041 - 0.4757	0	73	0.1304	-0.0679 - 0.3287	0.19755
74	0.4489	0.3448 - 0.5529	0	74	0.3286	0.073 - 0.5842	0.01176
75	0.3842	0.2669 - 0.5015	0	75	0.2953	0.099 - 0.4916	0.00319
76	0.4286	0.2991 - 0.5581	0	76	0.262	0.0558 - 0.4681	0.01275
78	0.4158	0.2812 - 0.5503	0	78	0.2435	0.1157 - 0.3712	0.00019
79	0.2626	0.1414 - 0.3838	2e-05	79	0.1735	-0.0758 - 0.4228	0.17256
81	0.4679	0.3442 - 0.5916	0	81	0.3024	0.0505 - 0.5544	0.01864
82	0.3193	0.1939 - 0.4447	0	82	0.3076	0.0707 - 0.5444	0.01093
83	0.1693	0.0663 - 0.2722	0.00127	83	0.1593	0.0578 - 0.2608	0.0021
84	0.3276	0.2183 - 0.437	0	84	-0.0253	-0.2926 - 0.242	0.85278
85	0.3728	0.2404 - 0.5051	0	85	0.2944	0.1388 - 0.4501	0.00021
86	0.2593	0.1368 - 0.3819	3e-05	86	0.259	0.1492 - 0.3687	0
87	0.3005	0.1821 - 0.4188	0	87	0.2058	-0.0843 - 0.4959	0.16433
88	0.2745	0.1504 - 0.3985	1e-05	88	0.1328	-0.0178 - 0.2835	0.08398
89	0.4964	0.3626 - 0.6302	0	89	0.089	-0.1824 - 0.3604	0.5205
90	0.2906	0.1618 - 0.4193	1e-05	90	0.2152	0.0068 - 0.4235	0.04292
91	0.2512	0.1291 - 0.3732	6e-05	91	0.2188	-0.0533 - 0.4908	0.11504
92	0.2858	0.165 - 0.4065	0	92	0.2888	0.0329 - 0.5448	0.02699
93	0.2766	0.1455 - 0.4077	4e-05	93	0.1775	-0.0087 - 0.3636	0.06164
95	0.1403	0.0644 - 0.2163	0.00029	95	0.172	0.0152 - 0.3289	0.03159
96	0.2394	0.1236 - 0.3552	5e-05	96	0.147	-0.0634 - 0.3574	0.17079
97	0.2841	0.1432 - 0.425	8e-05	97	0.1982	0.0343 - 0.3622	0.01779
98	0.3926	0.2639 - 0.5214	0	98	0.1582	-0.0792 - 0.3956	0.19154
99	0.291	0.1744 - 0.4076	0	99	0.3558	0.0944 - 0.6171	0.00763
100	0.4184	0.3041 - 0.5327	0	100	0.2558	-0.0801 - 0.5916	0.1355

## Sheet: Supplementary Table 5I
Table S5I: Wilcoxon test between before and after MTX+LEF/MTX+HCQ treatment in responders.
Metabolites	p value		log10(Follow vs. Baseline)		Number of Detected Samples				p value for Detection Frequency Difference		Statistical Test Used
	MTX+HCQ	MTX+LEF	MTX+HCQ	MTX+LEF	MTX+HCQ_baseline	MTX+HCQ_follow	MTX+LEF_baseline	MTX+LEF_follow	MTX+HCQ(follow vs. baseline)	MTX+LEF(follow vs. baseline)	MTX+HCQ(follow vs. baseline)	MTX+LEF(follow vs. baseline)
Acetoacetate	0.869488	0.41613	0.116147	-0.378052	20	20	30	30	1	1	Fisher	Fisher
4-Aminobutanoate	0.927279	0.338742	-0.0824873	-0.183014	20	19	30	30	1	1	Fisher	Fisher
Malonic acid	0.545876	0.626346	-0.175316	-0.159501	20	20	30	30	1	1	Fisher	Fisher
3-Hydroxybutyric acid	0.545876	0.612006	-0.279767	-0.235969	20	20	30	30	1	1	Fisher	Fisher
Uracil	0.34881	0.262122	0.275594	0.0785738	20	20	30	30	1	1	Fisher	Fisher
Maleic acid	0.34881	0.19093	0.248829	-0.635648	20	20	30	30	1	1	Fisher	Fisher
N-Acetylglycine	0.701181	0.583757	0.041716	0.106009	20	20	30	30	1	1	Fisher	Fisher
Guanidoacetic acid	0.430433	0.308521	0.0218615	0.0214253	20	20	30	30	1	1	Fisher	Fisher
2-Hydroxyisovaleric acid	0.474905	0.39305	0.137513	0.21901	20	20	30	30	1	1	Fisher	Fisher
Succinic acid	0.784126	0.792159	-0.206557	-0.213144	20	20	30	30	1	1	Fisher	Fisher
Methylmalonic acid	0.595819	0.983834	0.233817	-0.045193	20	20	30	30	1	1	Fisher	Fisher
Benzoic acid	0.784126	0.439967	-0.0140724	-0.147799	20	20	30	30	1	1	Fisher	Fisher
Methyl-4-methyl-2-oxopentanoate	0.869488	0.129353	-0.0682949	-0.207062	19	20	30	30	1	1	Fisher	Fisher
2-Hydroxyisocaproate	0.595819	0.489846	0.0499558	0.0682499	20	20	30	30	1	1	Fisher	Fisher
Glutarate	0.956329	0.164184	-0.0253889	0.0229488	20	20	30	30	1	1	Fisher	Fisher
Malate	0.595819	0.823577	0.00551175	-0.0753964	20	20	30	30	1	1	Fisher	Fisher
Adenine	0.570597	0.489846	0.0456533	0.0183485	20	20	30	30	1	1	Fisher	Fisher
Hypoxanthine	0.08255	0.685047	0.432387	0.0879724	20	20	30	30	1	1	Fisher	Fisher
Adipic acid	0.898317	0.20541	0.0277313	-0.170305	20	20	30	30	1	1	Fisher	Fisher
Mevalonic acid	0.0973072	0.839393	1.10692	0.0548833	20	20	30	30	1	1	Fisher	Fisher
Xanthine	0.452375	0.935399	0.251497	-0.00718293	20	20	30	30	1	1	Fisher	Fisher
Dopamine	0.898317	0.626269	0.235107	0.391154	12	12	14	15	1	1	Chi-square	Chi-square
Orotic acid	0.409098	0.183969	0.19883	0.0949434	20	20	30	30	1	1	Fisher	Fisher
Aminoadipic acid	0.311794	0.0666647	0.134788	-0.271588	20	20	30	30	1	1	Fisher	Fisher
Phenylpyruvate	0.545876	0.298844	0.23579	-0.296309	20	20	30	30	1	1	Fisher	Fisher
Phosphoenolpyruvic acid	0.956329	0.792159	0.00427072	0.0445101	20	20	30	30	1	1	Fisher	Fisher
Homogentisic acid	0.956329	0.855272	0.0491586	-0.106044	20	20	30	30	1	1	Fisher	Fisher
Uric acid	0.869488	0.477106	-0.0113958	-0.126025	20	20	30	30	1	1	Fisher	Fisher
Dihydroxyacetone phosphate	0.927279	0.776569	0.0547779	-0.100079	20	20	30	30	1	1	Fisher	Fisher
Glyceraldehyde 3-phosphate	0.277355	0.39305	0.202043	-0.177006	20	20	30	30	1	1	Fisher	Fisher
Shikimic acid	0.294252	0.583757	0.100512	0.068224	20	20	30	30	1	1	Fisher	Fisher
Citrulline	0.898317	0.855272	0.072159	0.0361488	20	20	30	30	1	1	Fisher	Fisher
Hippuric acid	0.756166	0.236652	0.121937	0.450111	20	20	30	30	1	1	Fisher	Fisher
Myo-Inositol	0.474905	1	-0.0379403	0.0332371	20	20	30	30	1	1	Fisher	Fisher
Lactose	0.430433	0.427955	0.202205	-0.0750081	20	20	30	30	1	1	Fisher	Fisher
4-Hydroxyphenylpyruvic acid	0.294252	0.236652	0.334292	-0.146206	20	20	30	30	1	1	Fisher	Fisher
4-Pyridoxic acid	0.812355	0.823577	-0.14022	-0.0145779	20	20	30	30	1	1	Fisher	Fisher
2-Phosphoglyceric acid	0.132727	0.145999	0.535221	-0.292084	20	20	30	30	1	1	Fisher	Fisher
Azelaic acid	0.647655	0.308521	-0.29896	-0.0814058	20	20	30	30	1	1	Fisher	Fisher
4-Hydroxy-2-quinolinecarboxylic acid	0.153646	0.935399	0.460997	-0.18172	20	20	30	30	1	1	Fisher	Fisher
Glucuronic acid	0.728506	0.228553	0.0402214	0.0929201	20	20	30	30	1	1	Fisher	Fisher
Indoxyl sulfate	0.521673	0.228553	0.461114	0.188372	20	20	30	30	1	1	Fisher	Fisher
Pantothenic acid	0.812355	0.19093	-0.186221	0.107769	20	20	30	30	1	1	Fisher	Fisher
Cystathionine	0.311794	0.271006	0.414305	0.151131	20	20	30	30	1	1	Fisher	Fisher
3-Nitrotyrosine	0.674223	0.198076	0.0854849	-0.346241	20	20	30	30	1	1	Fisher	Fisher
Myristic acid	0.245487	0.129353	0.357941	0.20536	20	20	30	30	1	1	Fisher	Fisher
Ribose 5-phosphate	0.189348	0.670181	0.201638	-0.0875154	20	20	30	28	1	0.491525	Fisher	Fisher
Biotin	0.545876	0.597808	-0.281059	0.161904	20	20	30	30	1	1	Fisher	Fisher
Fructose 6-phosphate	0.452375	0.655438	0.343032	0.0329411	19	20	30	30	1	1	Fisher	Fisher
Glucose 6-phosphate	1	0.776569	-0.136936	-0.153754	19	20	30	30	1	1	Fisher	Fisher
Heptadecanoic acid	0.570597	0.427955	0.001	-0.212	20	20	30	30	1	1	Fisher	Fisher
Linolenate	0.956329	0.700033	0.0678487	-0.0412457	20	20	30	30	1	1	Fisher	Fisher
Alpha-Linolenic acid	0.595819	0.670181	0.0926945	-0.139603	20	20	30	30	1	1	Fisher	Fisher
Xanthosine	0.329983	0.0220989	0.1357	0.6221	20	20	30	30	1	1	Fisher	Fisher
Argininosuccinic acid	0.430433	0.529105	0.530635	-0.44173	20	20	30	30	1	1	Fisher	Fisher
13-HODE	0.647655	0.745655	0.0157648	-0.0884401	20	20	30	30	1	1	Fisher	Fisher
Arachidonic acid	0.701181	0.529105	-0.0348619	-0.00685101	20	20	30	30	1	1	Fisher	Fisher
dCMP	0.261099	0.0635565	0.129028	-0.197575	15	18	30	26	0.407484	0.1124	Fisher	Fisher
Glutathione	0.286235	0.938176	1.24338	0	9	12	10	10	0.526572	1	Chi-square	Chi-square
N-Acetylneuraminic acid	0.985435	0.612006	-0.198218	0.1264	20	20	30	30	1	1	Fisher	Fisher
12-HETE	0.956329	0.655438	0.00874545	-0.0738229	20	20	30	30	1	1	Fisher	Fisher
5-Thymidylic acid	0.956329	0.951526	-0.0805675	-0.129274	20	20	28	30	1	0.491525	Fisher	Fisher
Cytidine monophosphate	0.595819	0.839393	0.0762601	-0.0389746	18	20	28	29	0.487179	1	Fisher	Fisher
Glucose 1,6-bisphosphate	0.545876	0.0767212	0.188059	0.192977	20	20	30	30	1	1	Fisher	Fisher
Fructose 1,6-bisphosphate	0.784126	0.919297	-0.00316825	-0.186606	20	20	30	30	1	1	Fisher	Fisher
Alpha-Lactose	0.728506	0.761065	0.0108356	0.0216216	20	20	30	30	1	1	Fisher	Fisher
Sucrose	0.728506	0.612006	-0.156661	0.256006	20	20	30	30	1	1	Fisher	Fisher
3',5'-Cyclic GMP	0.089695	0.839393	0.133519	-0.0305483	16	20	29	29	0.106029	1	Fisher	Fisher
Gibberellin A3	0.409098	0.903226	-0.0481672	-0.108085	20	20	30	30	1	1	Fisher	Fisher
Adenosine monophosphate	0.812355	0.745655	-0.11891	-0.0796224	20	20	30	30	1	1	Fisher	Fisher
Inosinic acid	0.570597	0.0522633	-0.188037	-0.289422	20	20	30	30	1	1	Fisher	Fisher
Prostaglandin E2	0.728506	0.640825	-0.0128517	-0.0259434	20	20	30	30	1	1	Fisher	Fisher
Orotidylic acid	0.756166	0.919297	-0.279863	-0.159428	19	20	30	30	1	1	Fisher	Fisher
S-Adenosylhomocysteine	0.34881	0.626346	-0.334213	-0.147517	20	20	30	30	1	1	Fisher	Fisher
Uridine 5'-diphosphate	0.189348	0.640825	0.648081	-0.190547	19	20	30	30	1	1	Fisher	Fisher
Adenosine 5'-diphosphate	0.756166	0.298844	0.501661	-0.192596	20	18	29	30	0.487179	1	Fisher	Fisher
Folic acid	0.924572	1	-0.0346098	-0.0278186	15	14	24	24	1	1	Chi-square	Chi-square
Guanosine 5'-diphosphate	0.245487	0.359878	0.575384	-0.466491	20	20	29	30	1	1	Fisher	Fisher
5-Methyltetrahydrofolic acid	0.118251	0.310903	-0.494363	-0.135389	16	14	23	23	0.716427	1	Fisher	Chi-square
Glycocholic acid	0.840822	0.640825	0.254134	0.0232456	20	20	30	30	1	1	Fisher	Fisher
Adenosine 5'-triphosphate	0.294252	0.0208499	0.268172	-0.394771	19	20	30	30	1	1	Fisher	Fisher
Taurocholic acid	0.294252	0.145999	0.469939	0.431221	20	20	30	30	1	1	Fisher	Fisher
Oxidized glutathione	0.362727	0.799846	0	0	3	5	4	4	0.694765	1	Fisher	Fisher
NAD	1	0.0437723	0	0	7	6	11	5	1	0.144377	Chi-square	Chi-square
Lactic acid	0.595819	0.855272	0.156289	-0.0642509	20	20	30	30	1	1	Fisher	Fisher
Fumarate	0.142906	0.919297	0.0273223	-0.116319	20	20	30	30	1	1	Fisher	Fisher
Citraconic acid	0.430433	0.612006	0.19939	-0.0571677	20	20	30	30	1	1	Fisher	Fisher
Allantoin	0.674223	0.823577	-0.328496	0.0612382	20	20	30	30	1	1	Fisher	Fisher
Aconitic acid	0.545876	0.114177	-0.0670021	-0.0706419	20	20	30	30	1	1	Fisher	Fisher
Citric acid	0.521673	0.556113	-0.172508	-0.0135089	20	20	30	30	1	1	Fisher	Fisher
Chenodeoxycholic acid glycine conjugate	0.498009	0.761065	-0.0403466	0.20382	20	20	30	30	1	1	Fisher	Fisher
Malondialdehyde	0.329983	0.776569	0.215183	-0.0398181	20	20	30	30	1	1	Fisher	Fisher
2-Methylpropanoate	0.784126	0.556113	-0.0182874	0.360695	20	20	30	30	1	1	Fisher	Fisher
Glyceric acid	0.812355	0.452164	0.0582523	0.0594157	20	20	30	30	1	1	Fisher	Fisher
Alpha-Ketoisovaleric acid	0.674223	0.626346	-0.00993267	-0.173662	20	20	30	30	1	1	Fisher	Fisher
Methylsuccinic acid	0.898317	0.855272	-0.133716	0.000785981	20	20	30	30	1	1	Fisher	Fisher
Oxalacetic acid	0.701181	0.967674	-0.114384	-0.0986396	20	20	30	30	1	1	Fisher	Fisher
Oxoglutaric acid	0.927279	0.39305	-0.0813277	0.0151432	20	20	30	30	1	1	Fisher	Fisher
2-Hydroxyglutarate	0.311794	0.855272	0.110142	0.0311278	20	20	30	30	1	1	Fisher	Fisher
Fructose	0.595819	0.823577	0.0331488	-0.0981626	20	20	30	30	1	1	Fisher	Fisher
Glucose 1-phosphate	0.956329	1	0.048543	-0.0511373	20	20	30	30	1	1	Fisher	Fisher
Geranyl-PP	0.701181	0.32847	0.174938	-0.0756897	20	20	30	30	1	1	Fisher	Fisher
Adenylsuccinic acid	0.647655	0.515848	0.154047	-0.124837	20	20	30	30	1	1	Fisher	Fisher
Glycerol 3-phosphate	0.956329	1	0.0664912	0.0072901	20	20	30	30	1	1	Fisher	Fisher
Glyceraldehyde	0.311794	0.903226	0.771019	0.0102914	20	20	30	30	1	1	Fisher	Fisher
Pyruvic acid	0.329983	0.20541	0.303828	0.391727	20	20	30	30	1	1	Fisher	Fisher
Methyl-3-methyl-2-oxopentanoate	0.521673	0.477106	0.067372	0.133582	20	20	30	30	1	1	Fisher	Fisher
Isocitric acid	0.20245	0.715133	0.144516	-0.0749437	20	20	30	30	1	1	Fisher	Fisher
Homovanillic acid	0.498009	0.20541	0.176657	0.331953	20	20	30	30	1	1	Fisher	Fisher
Trimethylamine	0.0399895	0.262122	-0.0719678	0.0420094	20	20	30	30	1	1	Fisher	Fisher
Glycine	0.812355	0.170598	0.131279	0.0808125	20	20	30	30	1	1	Fisher	Fisher
Trimethylamine N-oxide	0.294252	1	0.286074	0.0168694	20	20	30	30	1	1	Fisher	Fisher
Sarcosine	0.701181	0.289366	0.075845	0.0393045	20	20	30	30	1	1	Fisher	Fisher
Alanine	0.898317	0.41613	0.0554161	0.0880762	20	20	30	30	1	1	Fisher	Fisher
Cadaverine	0.545876	0.452164	-0.140384	0.0220335	20	20	30	30	1	1	Fisher	Fisher
3-Aminoisobutyric acid	0.621513	0.177193	0.00797926	0.0977394	20	20	30	30	1	1	Fisher	Fisher
Choline	0.756166	0.41613	0.0112765	0.0381301	20	20	30	30	1	1	Fisher	Fisher
Dimethylglycine	0.570597	0.612006	-0.0313936	0.0415976	20	20	30	30	1	1	Fisher	Fisher
Serine	0.956329	0.19093	-0.0109499	0.0957256	20	20	30	30	1	1	Fisher	Fisher
Cytosine	0.647655	0.157948	0.000233526	0.11784	19	16	23	27	0.341649	0.298979	Fisher	Fisher
Creatinine	0.840822	0.871208	0.00013408	0.0340797	20	20	30	30	1	1	Fisher	Fisher
Proline	0.0295753	0.515848	0.0543654	0.0103203	20	20	30	30	1	1	Fisher	Fisher
5-Aminopentanoic acid	0.701181	0.338742	0.207225	0.0446395	20	20	30	30	1	1	Fisher	Fisher
Betaine	0.498009	0.145999	-0.057144	-0.0247092	20	20	30	30	1	1	Fisher	Fisher
Valine	0.474905	0.0879386	0.0583332	0.0847705	20	20	30	30	1	1	Fisher	Fisher
Indole	0.485924	0.00493853	0.120943	-0.199115	13	16	28	16	0.480115	0.000909813	Fisher	Fisher
Homoserine	0.570597	0.597808	0.106801	0.0334561	20	20	30	30	1	1	Fisher	Fisher
Threonine	0.521673	0.529105	0.136475	0.058941	20	20	30	30	1	1	Fisher	Fisher
Cysteine	0.379471	0.0741698	-0.794659	0	11	8	9	14	0.526572	0.288184	Chi-square	Chi-square
Niacinamide	0.277355	0.935399	0.00863098	0.121506	20	20	30	30	1	1	Fisher	Fisher
Taurine	1	0.32847	-0.0100122	0.142571	20	20	30	30	1	1	Fisher	Fisher
Pyroglutamic acid	0.784126	0.489846	-0.046846	0.0352594	20	20	30	30	1	1	Fisher	Fisher
Pipecolic acid	0.812355	0.903226	0.1015	-0.085	20	20	30	30	1	1	Fisher	Fisher
N-Acetylputrescine	0.956329	0.612006	0.0338101	-0.00803572	20	20	30	30	1	1	Fisher	Fisher
Creatine	0.0973072	0.80783	0.0999063	-0.000708749	20	20	30	30	1	1	Fisher	Fisher
4-Hydroxyproline	0.647655	0.919297	0.161615	-0.0157202	20	20	30	30	1	1	Fisher	Fisher
5-Aminolevulinic acid	0.956329	0.542528	0.24388	0.256361	20	20	30	30	1	1	Fisher	Fisher
Isoleucine	0.701181	0.359878	0.0168073	0.0725004	20	20	30	30	1	1	Fisher	Fisher
Leucine	0.545876	0.529105	0.0838576	0.038474	20	20	30	30	1	1	Fisher	Fisher
Ornithine	0.840822	0.100397	0.103241	0.0845738	20	20	30	30	1	1	Fisher	Fisher
Asparagine	0.784126	0.80783	0.0938769	0.0533333	20	20	30	30	1	1	Fisher	Fisher
Homocysteine	0.869488	0.761065	0.1545	0.184	20	20	30	30	1	1	Fisher	Fisher
N-Methylnicotinamide	0.840822	0.280087	-0.0661946	0.238881	20	20	30	30	1	1	Fisher	Fisher
Tyramine	0.635586	0.0546135	0	0	6	3	5	8	0.450576	0.530832	Fisher	Chi-square
4-Acetamidobutanoic acid	0.869488	0.318396	0.000712828	0.108236	20	20	30	30	1	1	Fisher	Fisher
Spermidine	0.621513	0.271006	0.0504442	0.0569669	17	16	23	27	1	0.298979	Fisher	Fisher
Glutamine	0.570597	0.32847	-0.148252	-0.028214	20	20	30	30	1	1	Fisher	Fisher
Lysine	0.956329	0.170598	0.0958492	0.0258737	20	20	30	30	1	1	Fisher	Fisher
Glutamate	0.898317	0.370741	-0.0900273	0.0309459	20	20	30	30	1	1	Fisher	Fisher
Methionine	0.452375	0.170598	0.10267	0.0883878	20	20	30	30	1	1	Fisher	Fisher
Histidine	0.595819	0.338742	0.0156737	0.0556651	20	20	30	30	1	1	Fisher	Fisher
Tryptamine	0.498009	0.0919496	0.151981	0.168609	19	16	24	28	0.341649	0.254214	Fisher	Fisher
Carnitine	0.701181	0.477106	0.0217338	0.0444594	20	20	30	30	1	1	Fisher	Fisher
Phenylalanine	0.498009	0.244946	0.0388611	0.0787533	20	20	30	30	1	1	Fisher	Fisher
1-Methyl-histidine	0.898317	0.983834	0.000856612	-0.0519188	20	20	30	30	1	1	Fisher	Fisher
Arginine	0.898317	0.212933	-0.0221318	0.0766868	20	20	30	30	1	1	Fisher	Fisher
Indoleacetic acid	0.621513	0.530429	0.028	0.0215	20	20	30	30	1	1	Fisher	Fisher
Glucosamine	0.812355	0.655438	-0.0193816	-0.0187839	19	20	29	29	1	1	Fisher	Fisher
Tyrosine	0.728506	0.464545	0.0696766	0.041633	20	20	30	30	1	1	Fisher	Fisher
N8-Acetylspermidine	0.570597	0.109432	-0.0341782	-0.000581927	20	20	30	30	1	1	Fisher	Fisher
Acetylcarnitine	0.245487	0.464545	0.0798656	0.0932007	20	20	30	30	1	1	Fisher	Fisher
Tryptophan	0.927279	0.349211	0.174964	0.0123902	20	20	30	30	1	1	Fisher	Fisher
Indolelactic acid	1	0.298844	0.0510514	0.173347	20	20	30	30	1	1	Fisher	Fisher
Kynurenine	0.898317	0.349211	-0.0821207	0.0602017	20	20	30	30	1	1	Fisher	Fisher
3-Hydroxy-kynurenin	0.477734	0.444469	0.66258	0	0	0	0	0	1	1	Fisher	Fisher
Melatonin	0.756166	0.502761	0.0646564	-0.040484	19	19	26	28	1	0.670749	Fisher	Fisher
Cystine	0.956329	0.569858	-0.0977818	0.0738933	20	20	30	30	1	1	Fisher	Fisher
Cytidine	0.956329	0.80783	-0.0203252	0.0171473	20	20	30	30	1	1	Fisher	Fisher
N1-Acetylspermine	0.726286	0.670129	0	0	6	4	9	9	0.716427	1	Fisher	Chi-square
Uridine	0.869488	0.0626759	0.0725	0.154	20	20	30	30	1	1	Fisher	Fisher
Adenosine	0.88799	0.114177	-0.0620466	0.0993676	18	17	24	29	1	0.10279	Fisher	Fisher
Inosine	0.621513	0.569858	-0.121737	0.216912	20	20	30	30	1	1	Fisher	Fisher
6-Methyladenosine	0.621513	0.01546	-0.0441194	0.23794	20	19	26	29	1	0.353256	Fisher	Fisher
Guanosine monophosphate	0.570597	0.487351	0.0674394	-0.0582678	18	18	27	27	1	1	Fisher	Fisher
S-Adenosylmethionine	1	0.624065	0	0	1	0	5	3	1	0.706469	Fisher	Fisher
Alpha-Tocopherol	0.840822	0.32847	0.0305202	-0.17941	20	20	30	30	1	1	Fisher	Fisher
Bilirubin	1	0.80783	0.0277085	-0.127253	20	20	30	30	1	1	Fisher	Fisher
1-Methyladenosine	0.570597	0.452164	0.175397	0.00672163	20	20	30	30	1	1	Fisher	Fisher
Serotonin	0.132727	0.887195	-0.465958	0.0623243	20	20	30	30	1	1	Fisher	Fisher
Xanthurenic acid	0.840822	0.39305	0.253772	0.0517394	20	20	30	30	1	1	Fisher	Fisher
4-Trimethylammoniobutanoic acid	0.621513	0.477106	0.0385551	-0.0195152	20	20	30	30	1	1	Fisher	Fisher
Epinephrine	0.812355	0.612006	-0.0455123	-0.0108258	20	20	30	30	1	1	Fisher	Fisher
Indolepyruvate	0.702238	0.576329	0.112587	0.482613	14	15	17	18	1	1	Chi-square	Chi-square
1-Methylguanosine	0.956329	0.792159	0.0121821	0.0863496	20	20	30	30	1	1	Fisher	Fisher
Normetanephrine	0.140562	0.786061	1.81921	-1.04056	9	13	16	14	0.340356	0.796253	Chi-square	Chi-square

## Sheet: Supplementary Table 5J
Table S5J:Differential GSVA pathways observed before and after MTX+LEF/MTX+HCQ treatment in responders.
Pathway	MTX+LEF				MTX+HCQ
	p value		log10(fold change)		p value		log10(fold change)
	follow vs. baseline	baseline vs. health	follow vs. baseline	baseline vs. health	follow vs. baseline	baseline vs. health	follow vs. baseline	baseline vs. health
Phytanic Acid Peroxisomal Oxidation	0.0208499	0.000975215	-0.251727	-0.40449	0.430433	6.02762e-05	-0.0984275	-0.449968
Homocysteine Degradation	0.0345367	0.00091871	0.309505	-0.347193	0.956329	0.180372	-0.102346	-0.175377
Inositol Phosphate Metabolism	0.0426517	0.00321539	-0.278351	-0.314703	0.430433	0.0101972	-0.108819	-0.31489
Aspartate Metabolism	0.036435	0.000293548	-0.175364	-0.160432	0.784126	0.000708321	-0.0706889	-0.134711
Ketone Body Metabolism	0.0404897	0.00714709	-0.260234	-0.313519	0.0239506	0.197098	-0.305876	-0.151351
Nicotinate and Nicotinamide Metabolism	0.047259	6.80392e-13	-0.220388	-0.688958	0.113987	1.96513e-10	-0.160591	-0.696281
